# Supplementary material for: Assessing the contribution of rare variants to congenital heart disease through a large-scale case-control exome study
Source: NPJ Genom Med. 2026 Jun 2;11:30. doi: 10.1038/s41525-026-00582-z (PMC13230774; doi:10.1038/s41525-026-00582-z)
Supplement: Supplementary file 2 — Supplementary_Data_1_Cohort_metadata [file 41525_2026_582_MOESM2_ESM.xlsx]

## Sheet: Info
Supplementary Data 1. Cohort-level clinical and ancestry metadata
Column	Description
biid	Internal study identifier for the proband (blinded individual ID).
has_NDD	Indicates whether the proband has a neurodevelopmental disorder (True = NDD present; empty = no NDD recorded).
Phenotypes_cardiac	Cardiac phenotype terms for the proband, pipe-delimited. Terms reflect the clinical descriptions provided by referring centres.
Phenotypes_all	All phenotype terms (cardiac and extracardiac) for the proband, pipe-delimited. Includes the cardiac terms listed in Phenotypes_cardiac plus any additional extracardiac features.
sex	Biological sex determined from genotype data (male, female, sex_aneuploidy, ambiguous_sex).
predicted_pop	Predicted population ancestry from a Random Forest classifier trained on 1000 Genomes PCA reference (EUR, AFR, SAS, EAS, AMR, OTHER).
pass_filters	Whether the individual passed all sample-level quality control filters (true = included in the analysis cohort; false = excluded).
phe.is_syndromic	Syndromic CHD classification assigned by referring clinical genetics centres based on the presence of extracardiac features (TRUE/FALSE). Complementary to phe.is_nonsyndromic.
phe.is_nonsyndromic	Non-syndromic CHD classification (TRUE/FALSE). Complementary to phe.is_syndromic.
Age_at_blood_taking	Age in years at the time of blood sample collection. Empty where not available.

## Sheet: Cohort-metadata
biid	has_NDD	Phenotypes_cardiac	Phenotypes_all	sex	predicted_pop	pass_filters	phe.is_syndromic	phe.is_nonsyndromic	Age_at_blood_taking
BIID_1002097		Atrial septal defect	Atrial septal defect	male	EUR	false	FALSE	TRUE
BIID_1005555		Secundum atrial septal defect|Right ventricular outlet obstruction	Secundum atrial septal defect|Right ventricular outlet obstruction	female	EUR	false	FALSE	TRUE
BIID_1005798		Tetralogy of Fallot and variants	Tetralogy of Fallot and variants	female	EUR	false	FALSE	TRUE
BIID_1006293		Atrial septal defect	Atrial septal defect	female	EUR	false	FALSE	TRUE
BIID_1006296		Patent ductus arteriosus	Patent ductus arteriosus	female	EUR	false	FALSE	TRUE	14
BIID_1007234		Pulmonary valvar abnormality	Pulmonary valvar abnormality	male	EUR	false	FALSE	TRUE
BIID_1007517		Aortic valvar abnormality	Aortic valvar abnormality	sex_aneuploidy	EUR	false	FALSE	TRUE
BIID_1001083		Aortic valvar abnormality	Aortic valvar abnormality	female	OTHER	false	FALSE	TRUE	0
BIID_1012421		Congenital insufficiency of the aortic valve	Congenital insufficiency of the aortic valve	female	SAS	false	FALSE	TRUE
BIID_1012859		Atrial septal defect	Atrial septal defect	male	OTHER	false	FALSE	TRUE
BIID_1013374		Atrial septal defect	Atrial septal defect	female	AFR	false	FALSE	TRUE
BIID_1014958		Congenital insufficiency of the aortic valve	Congenital insufficiency of the aortic valve	male	SAS	false	FALSE	TRUE
BIID_1021573		Atrial septal defect	Atrial septal defect	female	AFR	false	FALSE	TRUE
BIID_1030701		Atrial septal defect|Coarctation of pulmonary artery	Atrial septal defect|Coarctation of pulmonary artery	male	SAS	false	FALSE	TRUE
BIID_1034115		Tetralogy of Fallot	Tetralogy of Fallot	male	OTHER	false	FALSE	TRUE
BIID_1035232		Atrial septal defect	Atrial septal defect	male	AFR	false	FALSE	TRUE
BIID_1038435		Congenital stenosis of aortic valve|Congenital insufficiency of the aortic valve	Congenital stenosis of aortic valve|Congenital insufficiency of the aortic valve	male	SAS	false	FALSE	TRUE
BIID_1040134		Atrial septal defect	Atrial septal defect	female	AFR	false	FALSE	TRUE
BIID_1057372		Atrial septal defect	Atrial septal defect	male	AFR	false	FALSE	TRUE
BIID_1007654		Abdominal situs inversus|Interrupted inferior vena cava with azygous continuation	Asplenia|Abdominal situs inversus|Relative macrocephaly|Maternal diabetes|Interrupted inferior vena cava with azygous continuation	male	EUR	true	TRUE	FALSE	0
BIID_1000920		Abnormal anatomic location of the heart|Mesocardia	Abnormality of upper lip|Cleft upper lip|Bulbar palsy|Bilateral ptosis|Abnormal motor neuron morphology|Bulbar signs|Congenital contracture|EMG abnormality|Abnormal anatomic location of the heart|Persistent open anterior fontanelle|Bilateral conductive hearing impairment|Gastrostomy tube feeding in infancy|Mesocardia	female	EUR	true	TRUE	FALSE	41
BIID_1006503		Abnormal aortic arch morphology	Abnormal aortic arch morphology	male	EUR	false	FALSE	TRUE	45
BIID_1000901		Abnormal aortic arch morphology	Abnormal aortic arch morphology	male	EUR	true	FALSE	TRUE
BIID_1006205		Abnormal aortic arch morphology	Abnormal aortic arch morphology	female	EUR	true	FALSE	TRUE
BIID_1006502		Abnormal aortic arch morphology	Abnormal aortic arch morphology	male	EUR	true	FALSE	TRUE
BIID_1007054		Abnormal aortic arch morphology	Abnormal aortic arch morphology	male	EUR	true	FALSE	TRUE
BIID_1005818		Abnormal aortic arch morphology|Bicuspid aortic valve	Abnormal aortic arch morphology|Bicuspid aortic valve	male	EUR	true	FALSE	TRUE
BIID_1006188		Abnormal aortic arch morphology|Bicuspid aortic valve	Abnormal aortic arch morphology|Bicuspid aortic valve	male	EUR	true	FALSE	TRUE
BIID_1000665		Abnormal aortic arch morphology|Bicuspid aortic valve|Ventricular septal defect|Atrial septal defect|Patent ductus arteriosus	Abnormal aortic arch morphology|Bicuspid aortic valve|Ventricular septal defect|Atrial septal defect|Patent ductus arteriosus	male	EUR	true	FALSE	TRUE
BIID_1003506	TRUE	Abnormal aortic morphology	Autistic behavior|Abnormal aortic morphology|Sleep disturbance|Finger joint hypermobility|Swan neck-like deformities of the fingers|Large earlobe|Moderate global developmental delay	male	EUR	true	TRUE	FALSE
BIID_1005322	TRUE	Abnormal aortic morphology	Cryptorchidism|Vesicoureteral reflux|Abnormal renal physiology|Pelvic kidney|Hydronephrosis|Hypertelorism|Low-set, posteriorly rotated ears|Preauricular skin tag|Wide nasal bridge|Pectus excavatum|Hyperhidrosis|Muscular hypotonia|Motor delay|Polyhydramnios|Premature birth|Abnormal aortic morphology|Frontal bossing|Dysphagia|Esophageal atresia|Tethered cord|Recurrent respiratory infections|Tracheo…	male	EUR	true	TRUE	FALSE
BIID_1007621	TRUE	Abnormal aortic morphology	Progressive microcephaly|Abnormal aortic morphology|Generalized seizures|Severe global developmental delay	male	SAS	false	TRUE	FALSE
BIID_1005333		Abnormal aortic morphology|Abnormal systemic arterial morphology	Epicanthus|Deeply set eye|Abnormal aortic morphology|Anal atresia|Abnormal systemic arterial morphology	male	EUR	true	TRUE	FALSE
BIID_1004824	TRUE	Abnormal aortic morphology|Abnormality of the vasculature|Abnormal systemic arterial morphology	Delayed speech and language development|Stroke|Absent speech|Abnormal aortic morphology|Renal artery stenosis|Ischemic stroke|Abnormality of the vasculature|Abnormal systemic arterial morphology|Hemiplegia/hemiparesis	female	OTHER	false	TRUE	FALSE
BIID_1003655	TRUE	Abnormal aortic morphology|Coarctation of aorta	Sacral dimple|Growth delay|Abnormal aortic morphology|Coarctation of aorta|Apnea|Short stature|Moderate global developmental delay	female	EUR	true	TRUE	FALSE	18
BIID_1005024		Abnormal aortic morphology|Coarctation of aorta|Hypoplastic left heart	Prominent nose|Arachnodactyly|Abnormal aortic morphology|Coarctation of aorta|Hypoplastic left heart|Abnormality of the palpebral fissures|Long toe	female	EUR	true	TRUE	FALSE
BIID_1002583	TRUE	Abnormal aortic morphology|Secundum atrial septal defect	Short philtrum|Delayed speech and language development|Glandular hypospadias|Lymphedema|Abnormal aortic morphology|Secundum atrial septal defect|Predominantly lower limb lymphedema|Large beaked nose|Clinodactyly of the 5th finger|Postnatal microcephaly|Bilateral single transverse palmar creases|Verrucae	male	EUR	true	TRUE	FALSE
BIID_1007396		Abnormal aortic valve morphology	Abnormal aortic valve morphology	female	EUR	true	FALSE	TRUE	40
BIID_1004170	TRUE	Abnormal aortic valve morphology	Abnormal aortic valve morphology|Proportionate short stature|Mild global developmental delay	male	EUR	true	TRUE	FALSE
BIID_1002495		Abnormal aortic valve morphology	Behavioral abnormality|Intellectual disability|Abnormal aortic valve morphology|Abnormal facial shape	female	EUR	true	TRUE	FALSE
BIID_1003873	TRUE	Abnormal aortic valve morphology	Short philtrum|Wide nose|Deeply set eye|Downslanted palpebral fissures|Hypermetropia|Delayed speech and language development|Global developmental delay|Oligohydramnios|Abnormal aortic valve morphology|Pes planus|Narrow foot|Long hallux|Constipation|Myopathic facies|Scoliosis|Downturned corners of mouth|Recurrent lower respiratory tract infections|Inverted nipples|Short stature|2-3 toe syndactyly|…	female	EUR	true	TRUE	FALSE
BIID_1003982	TRUE	Abnormal aortic valve morphology|Aortic regurgitation|Aortic root aneurysm	High palate|Arachnodactyly|Asymmetry of the thorax|Abnormal aortic valve morphology|Aortic regurgitation|Pes planus|Aortic root aneurysm|Thoracic scoliosis|Mild global developmental delay|Abnormal emotion/affect behavior|Shyness	female	EUR	true	TRUE	FALSE
BIID_1003022		Abnormal aortic valve morphology|Bicuspid aortic valve|Left ventricular hypertrophy	Abnormal aortic valve morphology|Bicuspid aortic valve|Left ventricular hypertrophy	male	EUR	true	FALSE	TRUE
BIID_1007601	TRUE	Abnormal aortic valve morphology|Left ventricular hypertrophy	Macrocephaly|Global developmental delay|Generalized hypotonia|Abnormality of the larynx|Abnormal aortic valve morphology|Left ventricular hypertrophy|Abnormal facial shape|Normal pressure hydrocephalus|Generalized joint laxity|Bilateral sensorineural hearing impairment|Gastrostomy tube feeding in infancy	male	EUR	true	TRUE	FALSE
BIID_1003339		Abnormal atrial septum morphology	Abnormality of the pinna|Microphthalmia|Iris coloboma|Cutis marmorata|Lens subluxation|Intrauterine growth retardation|Hallux valgus|Abnormality of the cerebral ventricles|Deviation of finger|Postnatal growth retardation|Abnormal atrial septum morphology	female	EUR	true	TRUE	FALSE	6
BIID_1007700	TRUE	Abnormal atrial septum morphology	Eczema|Global developmental delay|Drooling|Abnormal atrial septum morphology	male	EUR	true	TRUE	FALSE
BIID_1003907		Abnormal atrial septum morphology	Multicystic kidney dysplasia|Hydronephrosis|Cutis marmorata|Anal atresia|Abnormal atrial septum morphology	female	EUR	true	TRUE	FALSE	0
BIID_1007799		Abnormal branching pattern of the aortic arch	Hypertelorism|Short chin|Broad nasal tip|Telecanthus|Tapered finger|Bulbar palsy|Large for gestational age|Overlapping toe|Deep plantar creases|Depressed nasal bridge|Infantile encephalopathy|Anterior creases of earlobe|Abnormal branching pattern of the aortic arch|Overhanging nasal tip|Enlarged cerebellum	female	EUR	true	TRUE	FALSE	13
BIID_1005287	TRUE	Abnormal cardiac atrium morphology	Global developmental delay|Abnormal cardiac atrium morphology|Cognitive impairment	female	EUR	true	TRUE	FALSE	11
BIID_1005236	TRUE	Abnormal cardiac atrium morphology	Overgrowth|Abnormal cardiac atrium morphology|Moderate global developmental delay	male	EUR	false	TRUE	FALSE
BIID_1005239		Abnormal cardiac atrium morphology	Vesicoureteral reflux|Hydronephrosis|Cleft palate|Agenesis of corpus callosum|Redundant skin|Talipes|Scoliosis|Inverted nipples|Coronal craniosynostosis|Abnormal cardiac atrium morphology|Feeding difficulties in infancy	male	EUR	true	TRUE	FALSE	23
BIID_1004947		Abnormal cardiac septum morphology	Abnormal cardiac septum morphology|Abnormal facial shape|Severe short stature	female	EUR	true	TRUE	FALSE
BIID_1006604		Abnormal cardiac septum morphology	Abnormality of pancreas morphology|Abnormal renal morphology|Abnormal cardiac septum morphology	female	EUR	true	TRUE	FALSE
BIID_1004793	TRUE	Abnormal cardiac septum morphology	Abnormality of earlobe|Hypermelanotic macule|Abnormal cardiac septum morphology|Anal atresia|Periventricular leukomalacia|Moderate global developmental delay	male	SAS	false	TRUE	FALSE
BIID_1002786		Abnormal cardiac septum morphology	Blepharophimosis|Optic atrophy|Plagiocephaly|Intrauterine growth retardation|Abnormal cardiac septum morphology|Deep plantar creases|Central hypotonia|Congenital microcephaly|Gastrostomy tube feeding in infancy|Camptodactyly of finger	male	EUR	true	TRUE	FALSE
BIID_1005139		Abnormal cardiac septum morphology	Brachycephaly|Thin skin|Melanocytic nevus|Abnormality of prenatal development or birth|Generalized hypotonia|Fragile nails|Deep plantar creases|Frontal bossing|Sparse scalp hair|Scoliosis|2-3 toe syndactyly|Abnormal cardiac septum morphology|Depressed nasal bridge|Finger syndactyly|Hypoplasia of teeth|High anterior hairline|Stridor	male	EUR	true	TRUE	FALSE	16
BIID_1004617		Abnormal cardiac septum morphology	Cafe-au-lait spot|Intellectual disability, mild|Abnormal cardiac septum morphology	female	EUR	true	TRUE	FALSE	7
BIID_1007618		Abnormal cardiac septum morphology	Congenital diaphragmatic hernia|Abnormal cardiac septum morphology|Anal atresia	male	EUR	true	TRUE	FALSE
BIID_1004241	TRUE	Abnormal cardiac septum morphology	Cryptorchidism|Hypospadias|Prominent nasal bridge|Abnormal cardiac septum morphology|Moderate global developmental delay	male	EUR	true	TRUE	FALSE	0
BIID_1002814	TRUE	Abnormal cardiac septum morphology	Cryptorchidism|Microcephaly|Astigmatism|Long eyelashes|Myopia|Long palpebral fissure|Global developmental delay|Asymmetry of the thorax|Abnormal cardiac septum morphology|Highly arched eyebrow|Tracheoesophageal fistula|Cervical vertebral dysplasia|Short thumb	male	SAS	false	TRUE	FALSE
BIID_1004211	TRUE	Abnormal cardiac septum morphology	Full cheeks|Myopia|Absent speech|Premature birth|Abnormal cardiac septum morphology|Gastroesophageal reflux|Chronic lung disease|Severe global developmental delay|Gastrostomy tube feeding in infancy|Feeding difficulties	female	AFR	false	TRUE	FALSE
BIID_1004627		Abnormal cardiac septum morphology	High forehead|Abnormality of the nasal bridge|Anteverted nares|Congenital cataract|Microphthalmia|Hypodontia|Delayed eruption of primary teeth|Delayed eruption of teeth|Delayed eruption of permanent teeth|Abnormal cardiac septum morphology|Agenesis of permanent teeth|4-5 finger syndactyly|1-2 toe syndactyly|Agenesis of permanent maxillary lateral incisor	female	EUR	true	TRUE	FALSE	2
BIID_1003942	TRUE	Abnormal cardiac septum morphology	High palate|Brachycephaly|Short philtrum|Broad forehead|Astigmatism|Downslanted palpebral fissures|Microdontia|Soft skin|Muscular hypotonia|Global developmental delay|Absent speech|Joint laxity|Bilateral ptosis|Abnormal facial shape|Broad-based gait|Recurrent respiratory infections|Abnormal cardiac septum morphology	male	EUR	true	TRUE	FALSE
BIID_1004616	TRUE	Abnormal cardiac septum morphology	Hypertelorism|Long philtrum|Long eyelashes|Sacral dimple|Global developmental delay|Abnormal cardiac septum morphology|Abnormal facial shape|Mild short stature	male	EUR	true	TRUE	FALSE
BIID_1005251	TRUE	Abnormal cardiac septum morphology	Hypertelorism|Strabismus|Intellectual disability|Motor delay|Abnormal cardiac septum morphology|Nonprogressive cerebellar ataxia	female	EUR	true	TRUE	FALSE	28
BIID_1003554		Abnormal cardiac septum morphology	Microcephaly|Specific learning disability|Abnormal cardiac septum morphology|Mild conductive hearing impairment	female	SAS	false	TRUE	FALSE
BIID_1005015	TRUE	Abnormal cardiac septum morphology	Oral cleft|Brachycephaly|Abnormality of the mandible|Low-set ears|Abnormality of the ear|Rib fusion|Global developmental delay|Plagiocephaly|Failure to thrive|Abnormal cardiac septum morphology|Gastroesophageal reflux|Tracheoesophageal fistula|Scoliosis|Thoracic hemivertebrae	female	EUR	true	TRUE	FALSE
BIID_1005406		Abnormal cardiac septum morphology	Oral ulcer|Gingivitis|Abnormal cardiac septum morphology|Celiac disease|Autoimmunity|Genital ulcers	female	EUR	true	TRUE	FALSE
BIID_1004389		Abnormal cardiac septum morphology	Thin vermilion border|Preauricular skin tag|Stenosis of the external auditory canal|Specific learning disability|Abnormal cardiac septum morphology|Long nose	male	EUR	true	TRUE	FALSE
BIID_1004771		Abnormal cardiac septum morphology|Abnormal anatomic location of the heart	Abnormality of the pinna|Abnormal cardiac septum morphology|Tracheoesophageal fistula|Abnormal vertebral morphology|Abnormal anatomic location of the heart|Decreased antibody level in blood	male	EUR	true	TRUE	FALSE
BIID_1004763		Abnormal cardiac septum morphology|Dilated cardiomyopathy	Seizures|Abnormality of the cerebellum|Abnormal cardiac septum morphology|Dilated cardiomyopathy|Symmetric lesions of the basal ganglia	male	EUR	true	TRUE	FALSE
BIID_1003473		Abnormal cardiac septum morphology|Primum atrial septal defect	Abnormality of the pinna|Choanal atresia|Anteverted nares|Gastroesophageal reflux|Abnormal cardiac septum morphology|Primum atrial septal defect|Intellectual disability, severe|Nasogastric tube feeding in infancy	female	EUR	true	TRUE	FALSE	6
BIID_1002805	TRUE	Abnormal cardiac septum morphology|Type I truncus arteriosus	Seizures|Global developmental delay|Abnormal cardiac septum morphology|Emphysema|Abnormality of neuronal migration|Type I truncus arteriosus	male	EUR	true	TRUE	FALSE
BIID_1004240		Abnormal cardiac ventricle morphology	Microcephaly|Narrow forehead|Preauricular skin tag|Strabismus|Intellectual disability|Abnormal cardiac ventricle morphology|Thrombocytopenia|Prominent metopic ridge|Intellectual disability, severe	female	EUR	true	TRUE	FALSE
BIID_1005903		Abnormal heart morphology	Abnormal heart morphology	female	EUR	true	FALSE	TRUE
BIID_1007941		Abnormal heart morphology	Abnormal heart morphology	female	EUR	true	FALSE	TRUE
BIID_1007970		Abnormal heart morphology	Abnormal heart morphology	male	EUR	true	FALSE	TRUE
BIID_1008694		Abnormal heart morphology	Abnormal heart morphology	female	EUR	true	FALSE	TRUE
BIID_1009034		Abnormal heart morphology	Abnormal heart morphology	male	EUR	true	FALSE	TRUE
BIID_1010013		Abnormal heart morphology	Abnormal heart morphology	male	EUR	true	FALSE	TRUE
BIID_1010033		Abnormal heart morphology	Abnormal heart morphology	female	EUR	true	FALSE	TRUE
BIID_1011245		Abnormal heart morphology	Abnormal heart morphology	female	EUR	true	FALSE	TRUE
BIID_1011257		Abnormal heart morphology	Abnormal heart morphology	female	EUR	true	FALSE	TRUE
BIID_1012286		Abnormal heart morphology	Abnormal heart morphology	female	EUR	true	FALSE	TRUE
BIID_1012410		Abnormal heart morphology	Abnormal heart morphology	female	EUR	true	FALSE	TRUE
BIID_1015189		Abnormal heart morphology	Abnormal heart morphology	female	EUR	true	FALSE	TRUE
BIID_1015240		Abnormal heart morphology	Abnormal heart morphology	male	EUR	true	FALSE	TRUE
BIID_1015929		Abnormal heart morphology	Abnormal heart morphology	female	EUR	true	FALSE	TRUE
BIID_1016183		Abnormal heart morphology	Abnormal heart morphology	male	EUR	true	FALSE	TRUE
BIID_1017272		Abnormal heart morphology	Abnormal heart morphology	female	EUR	true	FALSE	TRUE
BIID_1018416		Abnormal heart morphology	Abnormal heart morphology	female	EUR	true	FALSE	TRUE
BIID_1018593		Abnormal heart morphology	Abnormal heart morphology	male	EUR	true	FALSE	TRUE
BIID_1018639		Abnormal heart morphology	Abnormal heart morphology	female	EUR	true	FALSE	TRUE
BIID_1018757		Abnormal heart morphology	Abnormal heart morphology	female	EUR	true	FALSE	TRUE
BIID_1019746		Abnormal heart morphology	Abnormal heart morphology	male	EUR	true	FALSE	TRUE
BIID_1019930		Abnormal heart morphology	Abnormal heart morphology	male	EUR	true	FALSE	TRUE
BIID_1020406		Abnormal heart morphology	Abnormal heart morphology	male	EUR	true	FALSE	TRUE
BIID_1020843		Abnormal heart morphology	Abnormal heart morphology	male	EUR	true	FALSE	TRUE
BIID_1021558		Abnormal heart morphology	Abnormal heart morphology	female	EUR	true	FALSE	TRUE
BIID_1021765		Abnormal heart morphology	Abnormal heart morphology	female	EUR	true	FALSE	TRUE
BIID_1022241		Abnormal heart morphology	Abnormal heart morphology	female	EUR	true	FALSE	TRUE
BIID_1022814		Abnormal heart morphology	Abnormal heart morphology	female	EUR	true	FALSE	TRUE
BIID_1023183		Abnormal heart morphology	Abnormal heart morphology	male	EUR	true	FALSE	TRUE
BIID_1023979		Abnormal heart morphology	Abnormal heart morphology	female	EUR	true	FALSE	TRUE
BIID_1024125		Abnormal heart morphology	Abnormal heart morphology	male	EUR	true	FALSE	TRUE
BIID_1024737		Abnormal heart morphology	Abnormal heart morphology	male	EUR	true	FALSE	TRUE
BIID_1025142		Abnormal heart morphology	Abnormal heart morphology	male	EUR	true	FALSE	TRUE
BIID_1026771		Abnormal heart morphology	Abnormal heart morphology	male	EUR	true	FALSE	TRUE
BIID_1027824		Abnormal heart morphology	Abnormal heart morphology	female	EUR	true	FALSE	TRUE
BIID_1027871		Abnormal heart morphology	Abnormal heart morphology	female	EUR	true	FALSE	TRUE
BIID_1028504		Abnormal heart morphology	Abnormal heart morphology	male	EUR	true	FALSE	TRUE
BIID_1029244		Abnormal heart morphology	Abnormal heart morphology	female	EUR	true	FALSE	TRUE
BIID_1029990		Abnormal heart morphology	Abnormal heart morphology	male	EUR	true	FALSE	TRUE
BIID_1030719		Abnormal heart morphology	Abnormal heart morphology	female	EUR	true	FALSE	TRUE
BIID_1031133		Abnormal heart morphology	Abnormal heart morphology	male	EUR	true	FALSE	TRUE
BIID_1031366		Abnormal heart morphology	Abnormal heart morphology	male	EUR	true	FALSE	TRUE
BIID_1031423		Abnormal heart morphology	Abnormal heart morphology	female	EUR	true	FALSE	TRUE
BIID_1033009		Abnormal heart morphology	Abnormal heart morphology	female	EUR	true	FALSE	TRUE
BIID_1033774		Abnormal heart morphology	Abnormal heart morphology	male	EUR	true	FALSE	TRUE
BIID_1033888		Abnormal heart morphology	Abnormal heart morphology	male	EUR	true	FALSE	TRUE
BIID_1034709		Abnormal heart morphology	Abnormal heart morphology	male	EUR	true	FALSE	TRUE
BIID_1035594		Abnormal heart morphology	Abnormal heart morphology	male	EUR	true	FALSE	TRUE
BIID_1035922		Abnormal heart morphology	Abnormal heart morphology	female	EUR	true	FALSE	TRUE
BIID_1036100		Abnormal heart morphology	Abnormal heart morphology	male	EUR	true	FALSE	TRUE
BIID_1036140		Abnormal heart morphology	Abnormal heart morphology	male	EUR	true	FALSE	TRUE
BIID_1036906		Abnormal heart morphology	Abnormal heart morphology	female	EUR	true	FALSE	TRUE
BIID_1037998		Abnormal heart morphology	Abnormal heart morphology	male	EUR	true	FALSE	TRUE
BIID_1038231		Abnormal heart morphology	Abnormal heart morphology	male	EUR	true	FALSE	TRUE
BIID_1038512		Abnormal heart morphology	Abnormal heart morphology	female	EUR	true	FALSE	TRUE
BIID_1038567		Abnormal heart morphology	Abnormal heart morphology	male	EUR	true	FALSE	TRUE
BIID_1038973		Abnormal heart morphology	Abnormal heart morphology	male	EUR	true	FALSE	TRUE
BIID_1039158		Abnormal heart morphology	Abnormal heart morphology	female	EUR	true	FALSE	TRUE
BIID_1039881		Abnormal heart morphology	Abnormal heart morphology	female	EUR	true	FALSE	TRUE
BIID_1039883		Abnormal heart morphology	Abnormal heart morphology	male	EUR	true	FALSE	TRUE
BIID_1040241		Abnormal heart morphology	Abnormal heart morphology	male	EUR	true	FALSE	TRUE
BIID_1041703		Abnormal heart morphology	Abnormal heart morphology	male	EUR	true	FALSE	TRUE
BIID_1041889		Abnormal heart morphology	Abnormal heart morphology	female	EUR	true	FALSE	TRUE
BIID_1041965		Abnormal heart morphology	Abnormal heart morphology	male	EUR	true	FALSE	TRUE
BIID_1041971		Abnormal heart morphology	Abnormal heart morphology	male	EUR	true	FALSE	TRUE
BIID_1042010		Abnormal heart morphology	Abnormal heart morphology	male	EUR	true	FALSE	TRUE
BIID_1042095		Abnormal heart morphology	Abnormal heart morphology	male	EUR	true	FALSE	TRUE
BIID_1042121		Abnormal heart morphology	Abnormal heart morphology	female	EUR	true	FALSE	TRUE
BIID_1042197		Abnormal heart morphology	Abnormal heart morphology	female	EUR	true	FALSE	TRUE
BIID_1042508		Abnormal heart morphology	Abnormal heart morphology	male	EUR	true	FALSE	TRUE
BIID_1042913		Abnormal heart morphology	Abnormal heart morphology	male	EUR	true	FALSE	TRUE
BIID_1043184		Abnormal heart morphology	Abnormal heart morphology	male	EUR	true	FALSE	TRUE
BIID_1044271		Abnormal heart morphology	Abnormal heart morphology	female	EUR	true	FALSE	TRUE
BIID_1045181		Abnormal heart morphology	Abnormal heart morphology	male	EUR	true	FALSE	TRUE
BIID_1045210		Abnormal heart morphology	Abnormal heart morphology	male	EUR	true	FALSE	TRUE
BIID_1045553		Abnormal heart morphology	Abnormal heart morphology	male	EUR	true	FALSE	TRUE
BIID_1046011		Abnormal heart morphology	Abnormal heart morphology	female	EUR	true	FALSE	TRUE
BIID_1047342		Abnormal heart morphology	Abnormal heart morphology	male	EUR	true	FALSE	TRUE
BIID_1047713		Abnormal heart morphology	Abnormal heart morphology	female	EUR	true	FALSE	TRUE
BIID_1048086		Abnormal heart morphology	Abnormal heart morphology	female	EUR	true	FALSE	TRUE
BIID_1048152		Abnormal heart morphology	Abnormal heart morphology	male	EUR	true	FALSE	TRUE
BIID_1048181		Abnormal heart morphology	Abnormal heart morphology	female	EUR	true	FALSE	TRUE
BIID_1048226		Abnormal heart morphology	Abnormal heart morphology	female	EUR	true	FALSE	TRUE
BIID_1048450		Abnormal heart morphology	Abnormal heart morphology	female	EUR	true	FALSE	TRUE
BIID_1049175		Abnormal heart morphology	Abnormal heart morphology	male	EUR	true	FALSE	TRUE
BIID_1049724		Abnormal heart morphology	Abnormal heart morphology	male	EUR	true	FALSE	TRUE
BIID_1049790		Abnormal heart morphology	Abnormal heart morphology	female	EUR	true	FALSE	TRUE
BIID_1050535		Abnormal heart morphology	Abnormal heart morphology	male	EUR	true	FALSE	TRUE
BIID_1050974		Abnormal heart morphology	Abnormal heart morphology	male	EUR	true	FALSE	TRUE
BIID_1051466		Abnormal heart morphology	Abnormal heart morphology	male	EUR	true	FALSE	TRUE
BIID_1051733		Abnormal heart morphology	Abnormal heart morphology	male	EUR	true	FALSE	TRUE
BIID_1051987		Abnormal heart morphology	Abnormal heart morphology	female	EUR	true	FALSE	TRUE
BIID_1053916		Abnormal heart morphology	Abnormal heart morphology	male	EUR	true	FALSE	TRUE
BIID_1054208		Abnormal heart morphology	Abnormal heart morphology	female	EUR	true	FALSE	TRUE
BIID_1054377		Abnormal heart morphology	Abnormal heart morphology	female	EUR	true	FALSE	TRUE
BIID_1055121		Abnormal heart morphology	Abnormal heart morphology	female	EUR	true	FALSE	TRUE
BIID_1055380		Abnormal heart morphology	Abnormal heart morphology	female	EUR	true	FALSE	TRUE
BIID_1055765		Abnormal heart morphology	Abnormal heart morphology	female	EUR	true	FALSE	TRUE
BIID_1055905		Abnormal heart morphology	Abnormal heart morphology	female	EUR	true	FALSE	TRUE
BIID_1004755	TRUE	Abnormal heart morphology	Abnormality of prenatal development or birth|Global developmental delay|Specific learning disability|Abnormal heart morphology	male	EUR	false	TRUE	FALSE	7
BIID_1002177	TRUE	Abnormal heart morphology	Abnormality of the face|Recurrent otitis media|Optic nerve coloboma|Global developmental delay|Abnormal heart morphology|Abnormality of the ilium|Iris coloboma	female	EUR	true	TRUE	FALSE	26
BIID_1002951	TRUE	Abnormal heart morphology	Abnormality of the urinary system|Global developmental delay|Abnormal heart morphology|Abnormal facial shape	female	EUR	true	TRUE	FALSE
BIID_1004963		Abnormal heart morphology	Ambiguous genitalia|Macrotia|Arachnodactyly|Flexion contracture|Polyhydramnios|Premature birth|Abnormal heart morphology|Talipes|Esophageal atresia|Pulmonary hypoplasia|Ectopic anus	male	EUR	true	TRUE	FALSE
BIID_1004494		Abnormal heart morphology	Autism|Hyperactivity|Abnormal heart morphology|Celiac disease|Hepatoblastoma|Moderately short stature	male	EUR	true	TRUE	FALSE
BIID_1004707		Abnormal heart morphology	Cafe-au-lait spot|Specific learning disability|Abnormal heart morphology	male	EUR	true	TRUE	FALSE	0
BIID_1004691	TRUE	Abnormal heart morphology	Cryptorchidism|Coarse facial features|Cupped ear|Conductive hearing impairment|Wide nasal bridge|Abnormality of the eye|Aggressive behavior|Delayed speech and language development|Global developmental delay|Abnormality of the hair|Abnormal heart morphology|Pes planus|Generalized joint laxity|Wide intermamillary distance|Feeding difficulties in infancy|Broad hallux	male	EUR	true	TRUE	FALSE
BIID_1007794		Abnormal heart morphology	Failure to thrive|Large for gestational age|Umbilical hernia|Abnormal heart morphology|Unilateral ptosis|Abnormality of the upper urinary tract	female	EUR	true	TRUE	FALSE
BIID_1007739	TRUE	Abnormal heart morphology	Global developmental delay|Abnormal heart morphology|Abnormal facial shape	male	EUR	true	TRUE	FALSE
BIID_1005277	TRUE	Abnormal heart morphology	High palate|Abnormality of the eye|Sparse eyelashes|Abnormality of the skin|Global developmental delay|Broad finger|Umbilical hernia|Abnormal heart morphology|Toe syndactyly|Slow-growing scalp hair	female	EUR	true	TRUE	FALSE
BIID_1005305	TRUE	Abnormal heart morphology	High palate|Epicanthus|Delayed speech and language development|Global developmental delay|Abnormal heart morphology|Abnormality of movement	female	EUR	true	TRUE	FALSE	2
BIID_1005283	TRUE	Abnormal heart morphology	High palate|Global developmental delay|Abnormal heart morphology|Fragile nails|Sparse scalp hair|Alopecia of scalp|Abnormality of limb bone morphology	female	EUR	false	TRUE	FALSE
BIID_1005318		Abnormal heart morphology	Horseshoe kidney|Abnormal heart morphology|Esophageal atresia|Duodenal atresia|Tracheoesophageal fistula|Preaxial polydactyly	male	EUR	true	TRUE	FALSE
BIID_1004754		Abnormal heart morphology	Hypertelorism|Low-set ears|Brachydactyly|Abnormality of the integument|Abnormal heart morphology|Depressed nasal bridge	female	EUR	true	TRUE	FALSE	0
BIID_1004581		Abnormal heart morphology	Hypospadias|Tall stature|Brachycephaly|Congenital diaphragmatic hernia|Broad palm|Specific learning disability|Abnormal heart morphology|Clinodactyly of the 5th finger|Abnormal size of the palpebral fissures	male	EUR	true	TRUE	FALSE
BIID_1003159	TRUE	Abnormal heart morphology	Long face|Muscular hypotonia|Global developmental delay|Joint hypermobility|Abnormal heart morphology|Hypoglycemia|Dysphagia|Constipation|Gastroesophageal reflux|Myopathic facies|Abnormality of the ankles|Cold-induced muscle cramps|Prominent forehead|Respiratory tract infection|Abnormal emotion/affect behavior	female	EUR	true	TRUE	FALSE	3
BIID_1003151		Abnormal heart morphology	Lop ear|Aggressive behavior|Stereotypy|Specific learning disability|Abnormal heart morphology|Short columella|Pyloric stenosis|Preauricular pit	male	EUR	true	TRUE	FALSE
BIID_1002830		Abnormal heart morphology	Microcephaly|Mixed hearing impairment|Congenital cataract|Abnormal heart morphology|Constipation|Sleep apnea	male	EUR	true	TRUE	FALSE
BIID_1002788		Abnormal heart morphology	Micrognathia|Bulbous nose|Upslanted palpebral fissure|Abnormal heart morphology|Proportionate short stature|Aplasia/Hypoplasia of the earlobes	female	EUR	true	TRUE	FALSE
BIID_1003194	TRUE	Abnormal heart morphology	Narrow mouth|Triangular face|Strabismus|Esotropia|Abnormal heart morphology|2-3 toe syndactyly|Reduced systolic function|Mild global developmental delay|Chin with horizontal crease	male	EUR	true	TRUE	FALSE
BIID_1002163		Abnormal heart morphology	Oral cleft|Abnormality of prenatal development or birth|Abnormal heart morphology	female	EUR	true	TRUE	FALSE	1
BIID_1002564		Abnormal heart morphology	Preauricular skin tag|Coloboma|Nystagmus|Abnormal heart morphology	male	EUR	true	TRUE	FALSE
BIID_1002888		Abnormal heart morphology	Renal cyst|11 pairs of ribs|Plagiocephaly|Abnormal heart morphology|Bifid thoracic vertebrae|Microtia|Asymmetry of the ears	male	EUR	true	TRUE	FALSE
BIID_1002461	TRUE	Abnormal heart morphology	Thin upper lip vermilion|Hypertelorism|Smooth philtrum|Downslanted palpebral fissures|Telecanthus|Global developmental delay|Polyhydramnios|Abnormal heart morphology|Short nose|Sparse hair|Feeding difficulties	female	EUR	true	TRUE	FALSE	10
BIID_1005016	TRUE	Abnormal heart morphology	Wide mouth|Thin vermilion border|Microcephaly|Smooth philtrum|Prominent nasal bridge|Deeply set eye|Downslanted palpebral fissures|Widely spaced teeth|Seizures|Global developmental delay|Plagiocephaly|Abnormal heart morphology|Generalized myoclonic seizures|Abnormal pyramidal signs	male	EUR	true	TRUE	FALSE
BIID_1005369		Abnormal heart morphology|Abnormal aortic morphology	Abnormal heart morphology|Abnormal aortic morphology|Iris coloboma	male	EUR	true	TRUE	FALSE
BIID_1003874		Abnormal heart morphology|Abnormality of the fetal cardiovascular system	Hypertelorism|Wide nasal bridge|Downslanted palpebral fissures|Abnormal heart morphology|Nail dysplasia|Abnormal nipple morphology|Unilateral absence of pectoralis major muscle|Abnormality of the fetal cardiovascular system	male	EUR	true	TRUE	FALSE	0
BIID_1003617	TRUE	Abnormal heart morphology|Atrial septal defect|Abnormality of the pulmonary vasculature	Abnormality of head or neck|Narrow mouth|Cleft palate|Pierre-Robin sequence|Low-set ears|Cupped ear|Webbed neck|Short neck|Global developmental delay|Anteriorly placed anus|Abnormal heart morphology|Atrial septal defect|Thoracic kyphosis|Abnormality of the pulmonary vasculature	female	EUR	true	TRUE	FALSE	13
BIID_1004944		Abnormal heart morphology|Atrial septal defect|Pulmonic stenosis|Dextrocardia|Double outlet right ventricle	Abnormality of prenatal development or birth|Abnormal heart morphology|Atrial septal defect|Pulmonic stenosis|Dextrocardia|Double outlet right ventricle|Hypoplasia of the radius|Abnormality of the ulna|Malrotation of small bowel	male	EUR	true	TRUE	FALSE	5
BIID_1002818		Abnormal heart morphology|Atrial septal defect|Pulmonic stenosis|Patent ductus arteriosus	Abnormality of the kidney|Submucous cleft hard palate|Velopharyngeal insufficiency|Hypertelorism|Single transverse palmar crease|Specific learning disability|Asymmetry of the thorax|Abnormal heart morphology|Atrial septal defect|Pulmonic stenosis|Patent ductus arteriosus|Hypoplastic nipples	male	EUR	true	TRUE	FALSE	3
BIID_1003070		Abnormal heart morphology|Supraventricular tachycardia|Ebstein's anomaly of the tricuspid valve	Abnormal heart morphology|Recurrent hypoglycemia|Short stature|Supraventricular tachycardia|Ebstein's anomaly of the tricuspid valve	female	EUR	true	TRUE	FALSE
BIID_1005055	TRUE	Abnormal heart morphology|Tetralogy of Fallot	Functional abnormality of the bladder|Inguinal hernia|Large fontanelles|Macrocephaly|Conductive hearing impairment|Autism with high cognitive abilities|Eczema|Global developmental delay|Intrauterine growth retardation|Abnormal heart morphology|Tetralogy of Fallot|Hypoplastic toenails|Anemia|Sparse scalp hair|Thenar muscle atrophy|Aplasia/Hypoplasia involving the metacarpal bones|Short thumb|Branc…	female	EUR	true	TRUE	FALSE	12
BIID_1002825	TRUE	Abnormal heart morphology|Ventricular septal defect|Atrial septal defect	Behavioral abnormality|Autism|Delayed speech and language development|Specific learning disability|Anteriorly placed anus|Abnormal heart morphology|Ventricular septal defect|Atrial septal defect|Constipation	female	EUR	true	TRUE	FALSE
BIID_1005218	TRUE	Abnormal heart morphology|Ventricular septal defect|Atrial septal defect	Global developmental delay|Abnormal heart morphology|Ventricular septal defect|Atrial septal defect	male	AFR	false	TRUE	FALSE
BIID_1004897		Abnormal heart valve morphology	Abnormal heart valve morphology|Abnormal facial shape|Moderately short stature	female	EUR	true	TRUE	FALSE
BIID_1005395		Abnormal heart valve morphology	Hip dysplasia|Laryngomalacia|Abnormal heart valve morphology|Hemiatrophy of lower limb	female	EUR	true	TRUE	FALSE
BIID_1007590	TRUE	Abnormal heart valve morphology	Optic nerve hypoplasia|Behavioral abnormality|Delayed speech and language development|Sacral dimple|Abnormal heart valve morphology|Abnormality of toe|Constipation|Few cafe-au-lait spots|Abnormal eating behavior	male	EUR	true	TRUE	FALSE
BIID_1002810		Abnormal heart valve morphology|Abnormal cardiac septum morphology|Congenital malformation of the right heart	Abnormal heart valve morphology|Abnormal cardiac septum morphology|Congenital malformation of the right heart|Abnormality of calcium-phosphate metabolism|Cognitive impairment	male	EUR	true	TRUE	FALSE
BIID_1004889	TRUE	Abnormal heart valve morphology|Abnormality of cardiovascular system morphology	Hearing impairment|Upslanted palpebral fissure|Delayed speech and language development|Intellectual disability|Joint laxity|Intrauterine growth retardation|Abnormal heart valve morphology|Abnormality of cardiovascular system morphology|Urethral valve|Abnormal size of the palpebral fissures	male	EUR	true	TRUE	FALSE	2
BIID_1002835		Abnormal heart valve morphology|Coarctation of aorta|Abnormality of cardiovascular system morphology|Abnormal echocardiogram|Abnormal atrioventricular valve morphology|Abnormal spatial orientation of the cardiac segments	Abnormality of abdomen morphology|Large for gestational age|Abnormal heart valve morphology|Coarctation of aorta|Hepatomegaly|Abnormality of cardiovascular system morphology|Abnormal echocardiogram|Malrotation of small bowel|Abnormal atrioventricular valve morphology|Abnormal spatial orientation of the cardiac segments	female	EUR	true	TRUE	FALSE	10
BIID_1004066		Abnormal mitral valve morphology	Hydronephrosis|Flexion contracture|Abnormal mitral valve morphology|Distal arthrogryposis|Radioulnar dislocation	male	EUR	true	TRUE	FALSE	9
BIID_1002402		Abnormal mitral valve morphology	Thin vermilion border|Smooth philtrum|Abnormality of the nose|Cataract|Thin skin|Hepatosplenomegaly|Growth delay|Intrauterine growth retardation|High pitched voice|Abnormal mitral valve morphology|Short foot|Anemia|Abnormal facial shape|Gastroesophageal reflux|Bronchiectasis|Clinodactyly of the 5th finger|Enuresis nocturna|High myopia|Gastrostomy tube feeding in infancy|Feeding difficulties|Shyne…	female	EUR	true	TRUE	FALSE
BIID_1005319		Abnormal mitral valve morphology|Abnormal tricuspid valve morphology	Gingival overgrowth|Large fontanelles|Abnormality of the clavicle|Single transverse palmar crease|Abnormal mitral valve morphology|Abnormal tricuspid valve morphology|Scoliosis|Hip dislocation|Short stature|Short middle phalanx of finger|Short 5th finger	female	EUR	true	TRUE	FALSE
BIID_1003519	TRUE	Abnormal mitral valve morphology|Cardiomegaly|Patent foramen ovale|Pulmonary artery dilatation	Renal hypoplasia|Wide anterior fontanel|Prominent occiput|Hypertelorism|Protruding ear|Strabismus|Hypertension|Global developmental delay|Intrauterine growth retardation|Abnormal mitral valve morphology|Cardiomegaly|Patent foramen ovale|Gastroesophageal reflux|Abnormal lung morphology|Ventriculomegaly|Biparietal narrowing|Pulmonary artery dilatation|Depressed nasal bridge|Chronic lung disease	female	EUR	true	TRUE	FALSE	16
BIID_1003218		Abnormal mitral valve morphology|Hypertrophic cardiomyopathy|Pulmonic stenosis|Bicuspid aortic valve|Abnormal tricuspid valve morphology|Overriding aorta|Supravalvular aortic stenosis|Dysplastic pulmonary valve|Perimembranous ventricular septal defect	Cryptorchidism|Low-set, posteriorly rotated ears|Downslanted palpebral fissures|Pectus carinatum|Polyhydramnios|Abnormal mitral valve morphology|Hypertrophic cardiomyopathy|Pulmonic stenosis|Bicuspid aortic valve|Abnormal tricuspid valve morphology|Hydrops fetalis|Hepatomegaly|Overriding aorta|Supravalvular aortic stenosis|Dysplastic pulmonary valve|Ulnar deviation of the hand|Fetal pyelectasis|P…	male	EUR	true	TRUE	FALSE
BIID_1002219	TRUE	Abnormal mitral valve morphology|Patent ductus arteriosus	Microcephaly|Joint laxity|Intrauterine growth retardation|Abnormal mitral valve morphology|Patent ductus arteriosus|Proximal muscle weakness|Postnatal microcephaly|Moderate global developmental delay|Tented philtrum	female	EUR	true	TRUE	FALSE
BIID_1003516		Abnormal mitral valve morphology|Pulmonic stenosis|Aortic valve stenosis|Supravalvular aortic stenosis|Coronary artery stenosis	Cryptorchidism|Hypospadias|Brachycephaly|Epicanthus|Broad nasal tip|Abnormal mitral valve morphology|Pulmonic stenosis|Aortic valve stenosis|Supravalvular aortic stenosis|Coronary artery stenosis|Broad eyebrow	male	EUR	true	TRUE	FALSE	2
BIID_1002218		Abnormal mitral valve morphology|Pulmonic stenosis|Perimembranous ventricular septal defect|Right aortic arch	Cryptorchidism|High forehead|Low-set ears|Abnormality of the hip joint|Laryngomalacia|Abnormal mitral valve morphology|Pulmonic stenosis|Sparse scalp hair|Flat capital femoral epiphysis|Short stature|Lactose intolerance|Increased nuchal translucency|Perimembranous ventricular septal defect|Right aortic arch	male	EUR	true	TRUE	FALSE
BIID_1004822		Abnormal myocardium morphology|Abnormal cardiac septum morphology|Absent pulmonary artery	Abnormality of the skeletal system|Abnormality of prenatal development or birth|Abnormal myocardium morphology|Abnormal lung morphology|Neonatal respiratory distress|Abnormal cardiac septum morphology|Absent pulmonary artery|Supernumerary ribs|Periventricular leukomalacia	female	EUR	true	TRUE	FALSE	15
BIID_1004554		Abnormal pulmonary valve morphology	Brachycephaly|Microcephaly|Micrognathia|Iris coloboma|Eczema|Abnormal pulmonary valve morphology|Constipation|Short stature	male	EUR	true	TRUE	FALSE
BIID_1002816	TRUE	Abnormal pulmonary valve morphology	Congenital cataract|Global developmental delay|Abnormal pulmonary valve morphology	female	EUR	true	TRUE	FALSE
BIID_1005320	TRUE	Abnormal pulmonary valve morphology	Inguinal hernia|Adducted thumb|Anteriorly placed anus|Abnormal pulmonary valve morphology|Tracheoesophageal fistula|Supernumerary ribs|Single median maxillary incisor|Moderate global developmental delay|Abnormal umbilical cord blood vessels	male	EUR	true	TRUE	FALSE	36
BIID_1003418		Abnormal pulmonary valve morphology|Pulmonic stenosis|Mitral regurgitation	Hypertelorism|Hypermetropia|Autistic behavior|Abnormality of the sternum|Bruising susceptibility|Bilateral ptosis|Abnormal pulmonary valve morphology|Pulmonic stenosis|Mitral regurgitation|Attention deficit hyperactivity disorder|Feeding difficulties in infancy	female	EUR	true	TRUE	FALSE	11
BIID_1000805	TRUE	Abnormal right ventricle morphology	Long palpebral fissure|Hypothyroidism|Prominent fingertip pads|Intellectual disability|Motor delay|Abnormal right ventricle morphology|Truncal ataxia|Generalized muscle weakness|Abnormal nipple morphology|Mildly elevated creatine phosphokinase	male	EUR	true	TRUE	FALSE	6
BIID_1002784	TRUE	Abnormal spatial orientation of the cardiac segments	Bifid uvula|Hypertelorism|Low-set ears|Aggressive behavior|Delayed speech and language development|Moderate global developmental delay|Abnormal spatial orientation of the cardiac segments|Slanting of the palpebral fissure	female	EUR	true	TRUE	FALSE
BIID_1003014		Abnormal tricuspid valve morphology	2-3 finger syndactyly|Abnormal tricuspid valve morphology|Unilateral oligodactyly|Forearm reduction defects|Aplasia/Hypoplasia of the ulna	male	EUR	true	TRUE	FALSE
BIID_1003530	TRUE	Abnormal tricuspid valve morphology	Microcephaly|Abnormal tricuspid valve morphology|Abnormal facial shape|Moderate global developmental delay	male	EUR	false	TRUE	FALSE
BIID_1003531	TRUE	Abnormal tricuspid valve morphology	Microcephaly|Abnormal tricuspid valve morphology|Abnormal facial shape|Moderate global developmental delay	male	EUR	false	TRUE	FALSE
BIID_1003148	TRUE	Abnormal tricuspid valve morphology|Tricuspid regurgitation	Tall stature|Global developmental delay|Joint hypermobility|Abnormal tricuspid valve morphology|Tricuspid regurgitation|Unilateral ptosis|Cognitive impairment	male	EUR	true	TRUE	FALSE
BIID_1002170		Abnormal ventricular septum morphology	Abnormality of the kidney|Short neck|Visual impairment|Partial absence of cerebellar vermis|Opacification of the corneal stroma|Abnormal ventricular septum morphology	female	SAS	false	TRUE	FALSE
BIID_1002860	TRUE	Abnormal ventricular septum morphology	Delayed speech and language development|Global developmental delay|Plagiocephaly|Febrile seizures|Prominent nipples|Abnormal ventricular septum morphology|Echolalia	female	EUR	true	TRUE	FALSE	0
BIID_1004958	TRUE	Abnormal ventricular septum morphology	Hearing impairment|Upslanted palpebral fissure|Delayed speech and language development|Postnatal microcephaly|Patellar aplasia|Abnormal ventricular septum morphology	female	SAS	false	TRUE	FALSE
BIID_1004014	TRUE	Abnormal ventricular septum morphology	Hypertelorism|Sensorineural hearing impairment|Downslanted palpebral fissures|Abnormality of the ribs|Anal atresia|Abnormal ventricular septum morphology|Limitation of movement at ankles|Severe global developmental delay	female	OTHER	false	TRUE	FALSE	1
BIID_1003122		Abnormal ventricular septum morphology	Malrotation of small bowel|Downslanted palpebral fissures|Abnormal ventricular septum morphology|Intellectual disability, severe|Broad thumb|Fetal fifth finger clinodactyly	female	EUR	true	TRUE	FALSE	1
BIID_1002561	TRUE	Abnormal ventricular septum morphology	Muscular hypotonia|Joint hypermobility|Delayed gross motor development|Thoracolumbar scoliosis|Finger joint hypermobility|Abnormal ventricular septum morphology|Hypermobility of toe joints|Mild global developmental delay	male	EUR	false	TRUE	FALSE	30
BIID_1004731		Abnormal ventricular septum morphology	Stereotypy|Abnormal palmar dermatoglyphics|Specific learning disability|Hypoplasia of the corpus callosum|Absence seizures|Polymicrogyria|Sleep disturbance|Congenital sensorineural hearing impairment|Hypoplasia of penis|Low hanging columella|Abnormal ventricular septum morphology	male	OTHER	false	TRUE	FALSE
BIID_1007800		Abnormal ventricular septum morphology|Patent ductus arteriosus after premature birth	Premature birth|Hypoglycemia|Respiratory distress|Hyperkalemia|Hypotension|Elevated hepatic transaminases|Abnormal ventricular septum morphology|Patent ductus arteriosus after premature birth	male	EUR	true	TRUE	FALSE
BIID_1007628		Abnormality of cardiovascular system morphology	Abnormality of esophagus morphology|Intellectual disability, moderate|Abnormality of cardiovascular system morphology|Preauricular pit|Bilateral postaxial polydactyly	female	AFR	false	TRUE	FALSE
BIID_1005316	TRUE	Abnormality of cardiovascular system morphology	Abnormality of the pinna|Hypermetropia|Dental crowding|Sacral dimple|Joint laxity|Overlapping toe|Gastroesophageal reflux|Arnold-Chiari malformation|Stroke-like episode|Highly arched eyebrow|Abnormality of cardiovascular system morphology|Intestinal malrotation|High, narrow palate|Inverted nipples|Internal carotid artery hypoplasia|Broad thumb|Multiple suture craniosynostosis|Severe global develo…	female	EUR	true	TRUE	FALSE
BIID_1005325		Abnormality of cardiovascular system morphology	Cleft palate|Pierre-Robin sequence|Deep-set nails|Overlapping toe|Gastroesophageal reflux|Abnormality of cardiovascular system morphology|Proportionate shortening of all digits	male	EUR	true	TRUE	FALSE
BIID_1007656		Abnormality of cardiovascular system morphology	Dentinogenesis imperfecta|Inflammation of the large intestine|Abnormality of cardiovascular system morphology|Generalized joint laxity|Hemiatrophy	male	EUR	true	TRUE	FALSE	10
BIID_1007620		Abnormality of cardiovascular system morphology	Intellectual disability, profound|Abnormality of cardiovascular system morphology|Congenital microcephaly	male	OTHER	false	TRUE	FALSE
BIID_1003628	TRUE	Abnormality of cardiovascular system morphology	Microcephaly|Autistic behavior|Delayed speech and language development|Gait ataxia|Abnormality of cardiovascular system morphology	female	SAS	false	TRUE	FALSE	5
BIID_1007717	TRUE	Abnormality of cardiovascular system morphology	Microcephaly|Epicanthus|High forehead|Prominent fingertip pads|Overlapping toe|Abnormality of cardiovascular system morphology|Abnormal aggressive, impulsive or violent behavior|Moderate global developmental delay|Tented philtrum	male	EUR	true	TRUE	FALSE
BIID_1003941		Abnormality of cardiovascular system morphology	Narrow mouth|Cleft palate|Micrognathia|Joint hypermobility|Hip dysplasia|Abnormality of cardiovascular system morphology	female	EUR	true	TRUE	FALSE	11
BIID_1004171		Abnormality of cardiovascular system morphology	Pointed chin|Hypertelorism|Abnormality of cardiovascular system morphology	female	EUR	true	TRUE	FALSE
BIID_1002817		Abnormality of cardiovascular system morphology	Seizures|Specific learning disability|Abnormality of cardiovascular system morphology	male	EUR	true	TRUE	FALSE
BIID_1004632		Abnormality of cardiovascular system morphology	Thin upper lip vermilion|Microcephaly|Epicanthus|Bulbous nose|Upslanted palpebral fissure|Abnormality of cardiovascular system morphology|Shoulder dimples	male	EUR	true	TRUE	FALSE
BIID_1007688		Abnormality of cardiovascular system morphology	Unilateral renal agenesis|Joint laxity|Abnormality of cardiovascular system morphology	female	EUR	true	TRUE	FALSE
BIID_1005096	TRUE	Abnormality of cardiovascular system morphology|Ascending tubular aorta aneurysm	Microcephaly|Delayed gross motor development|Recurrent respiratory infections|Abnormality of cardiovascular system morphology|Ascending tubular aorta aneurysm|Inspiratory stridor|Severe global developmental delay|Gastrostomy tube feeding in infancy	male	AFR	false	TRUE	FALSE
BIID_1003960	TRUE	Abnormality of cardiovascular system morphology|Tetralogy of Fallot|Pulmonary artery atresia	Cleft soft palate|Oral cleft|Coloboma|Global developmental delay|Abnormality of cardiovascular system morphology|Proportionate short stature|Tetralogy of Fallot|Pulmonary artery atresia	female	EUR	false	TRUE	FALSE	18
BIID_1004961	TRUE	Abnormality of the cardiovascular system|Atrial septal defect	Microcephaly|Strabismus|Global developmental delay|Abnormality of the cardiovascular system|Atrial septal defect|Hypoplasia of right ventricle|Abnormality of the epiphyses of the distal phalanx of finger	male	EUR	true	TRUE	FALSE	22
BIID_1002815		Abnormality of the cardiovascular system|Ventricular septal defect|Coarctation of aorta	Autism|Intellectual disability|Abnormality of the cardiovascular system|Ventricular septal defect|Coarctation of aorta|Esophageal atresia|Duodenal atresia|Chronic lung disease	male	EUR	true	TRUE	FALSE
BIID_1002836		Abnormality of the cardiovascular system|Ventricular septal defect|Coarctation of aorta	Microcephaly|Cerebellar hypoplasia|Abnormality of the cardiovascular system|Ventricular septal defect|Coarctation of aorta|Mild short stature|Psoriasiform dermatitis|Laryngeal cleft|Aplasia/Hypoplasia of the thymus	female	EUR	true	TRUE	FALSE
BIID_1000946		Abnormality of the cardiovascular system|Ventricular septal defect|Pulmonary artery stenosis|Right aortic arch	Macrocephaly|Partial agenesis of the corpus callosum|Abnormality of the cardiovascular system|Ventricular septal defect|Slender long bone|Pulmonary artery stenosis|Laryngeal hypoplasia|Anterior pituitary agenesis|Fetal cystic hygroma|Right aortic arch	female	EUR	true	TRUE	FALSE	11
BIID_1001489		Abnormality of the heart valves	Abnormality of the heart valves	female	EUR	false	FALSE	TRUE
BIID_1000686		Abnormality of the left ventricular outflow tract	Abnormality of the left ventricular outflow tract	male	EUR	false	FALSE	TRUE	56
BIID_1007181		Abnormality of the left ventricular outflow tract	Abnormality of the left ventricular outflow tract	female	EUR	true	FALSE	TRUE
BIID_1007219		Abnormality of the left ventricular outflow tract	Abnormality of the left ventricular outflow tract	male	EUR	true	FALSE	TRUE
BIID_1007855		Abnormality of the left ventricular outflow tract	Abnormality of the left ventricular outflow tract	male	EUR	true	FALSE	TRUE
BIID_1000891		Abnormality of the left ventricular outflow tract	Abnormality of the left ventricular outflow tract	male	EUR	true	TRUE	FALSE
BIID_1004905	TRUE	Abnormality of the left ventricular outflow tract	Brachycephaly|Pointed chin|Hypertelorism|Broad forehead|Low-set ears|Protruding ear|Wide nasal bridge|Narrow nose|Astigmatism|Delayed speech and language development|Single transverse palmar crease|Sacral dimple|Global developmental delay|Delayed gross motor development|Keloids|Delayed fine motor development|Abnormality of the left ventricular outflow tract|Short digit	male	EUR	true	TRUE	FALSE
BIID_1005603		Abnormality of the mitral valve	Abnormality of the mitral valve	female	EUR	false	FALSE	TRUE
BIID_1005481		Abnormality of the mitral valve	Abnormality of the mitral valve	female	EUR	true	FALSE	TRUE
BIID_1002201		Abnormality of the vasculature|Vascular tortuosity|Abnormal systemic arterial morphology	Cutis marmorata|Cerebellar atrophy|Abnormality of the cerebellum|Joint hypermobility|Gait ataxia|Abnormality of the vasculature|Vasculitis|Vascular tortuosity|Aplasia/Hypoplasia of the cerebellum|Abnormality of thumb phalanx|Abnormal systemic arterial morphology|Abnormality of the cerebral vasculature	female	OTHER	false	TRUE	FALSE
BIID_1006297		Anomalous origin of coronary artery from the pulmonary artery	Anomalous origin of coronary artery from the pulmonary artery	female	EUR	true	FALSE	TRUE
BIID_1006801		Anomalous origin of coronary artery from the pulmonary artery	Anomalous origin of coronary artery from the pulmonary artery	female	EUR	true	FALSE	TRUE
BIID_1007294		Anomalous origin of coronary artery from the pulmonary artery	Anomalous origin of coronary artery from the pulmonary artery	male	EUR	true	FALSE	TRUE
BIID_1005652		Anomalous origin of coronary artery from the pulmonary artery|Muscular ventricular septal defect	Anomalous origin of coronary artery from the pulmonary artery|Muscular ventricular septal defect	female	EUR	true	FALSE	TRUE
BIID_1007190		Anomalous origin of one pulmonary artery from ascending aorta	Anomalous origin of one pulmonary artery from ascending aorta|Abnormality iris morphology	male	EUR	true	TRUE	FALSE
BIID_1007569		Anomalous pulmonary venous return	Specific learning disability|Generalized tonic-clonic seizures|Short stature|Decreased body weight|Decreased serum complement C3|Anomalous pulmonary venous return	male	OTHER	false	TRUE	FALSE
BIID_1003134	TRUE	Aortic aneurysm	Tall stature|Strabismus|Delayed speech and language development|Pectus carinatum|Arachnodactyly|Muscular hypotonia|Global developmental delay|Joint laxity|Disproportionate tall stature|Aortic aneurysm|Congenital contracture|Distal arthrogryposis	male	SAS	false	TRUE	FALSE
BIID_1002649		Aortic aneurysm|Abnormality of the fetal cardiovascular system	Atypical scarring of skin|Hemangioma|Aortic aneurysm|Abnormality of the fetal cardiovascular system	female	EUR	false	TRUE	FALSE	32
BIID_1003333		Aortic regurgitation	Cryptorchidism|Downslanted palpebral fissures|Long eyelashes|Thick eyebrow|Aortic regurgitation|Long hallux|Sandal gap|Exaggerated cupid's bow|Radioulnar synostosis|Clinodactyly of the 5th finger|Elbow hypertrichosis|Deviation of the 2nd finger	male	EUR	true	TRUE	FALSE
BIID_1007727		Aortic regurgitation	Hypertension|Aortic regurgitation|Delayed gross motor development|Obstructive sleep apnea|Cognitive impairment|Abnormal fear/anxiety-related behavior	male	EUR	true	TRUE	FALSE
BIID_1002502		Aortic regurgitation	Otosclerosis|Glaucoma|Myopia|Thin skin|Slender finger|Slender build|Aortic regurgitation|Short foot|Migraine|Asthma|Bronchiectasis|Genu valgum|Generalized osteoporosis|Severe generalized osteoporosis|Fine, reticulate skin pigmentation|Abnormality of blood circulation|Slender toe	female	EUR	true	TRUE	FALSE
BIID_1003515	TRUE	Aortic regurgitation	Thin vermilion border|Hypertelorism|Delayed speech and language development|Hyperactivity|Aortic regurgitation|Clinodactyly of the 5th finger|Underdeveloped nasal alae|Abnormal aggressive, impulsive or violent behavior|Moderate global developmental delay|Down-sloping shoulders	male	EUR	true	TRUE	FALSE
BIID_1002739	TRUE	Aortic regurgitation|Aortic root aneurysm	Cryptorchidism|Ambiguous genitalia, male|Micropenis|Brachycephaly|Progressive microcephaly|Epicanthus|Cupped ear|Overfolded helix|Long palpebral fissure|Global developmental delay|Aortic regurgitation|Constipation|Drooling|Aortic root aneurysm|Aplasia/Hypoplasia of the thumb|Prominent superior crus of antihelix	male	SAS	false	TRUE	FALSE
BIID_1004846	TRUE	Aortic root aneurysm	Delayed speech and language development|Motor delay|Constipation|Aortic root aneurysm	male	EUR	true	TRUE	FALSE
BIID_1007573		Aortic root aneurysm	High palate|Autism|Aortic root aneurysm|Proportionate tall stature	male	EUR	true	TRUE	FALSE
BIID_1003563	TRUE	Aortic root aneurysm	High palate|Hypertelorism|Anteverted nares|Upslanted palpebral fissure|Pectus carinatum|Bruising susceptibility|Global developmental delay|Disproportionate tall stature|Gastroesophageal reflux|Intellectual disability, moderate|Aortic root aneurysm|Downturned corners of mouth|Thoracic scoliosis|Decreased body weight|Asymmetry of the breasts	female	EUR	true	TRUE	FALSE
BIID_1003678	TRUE	Aortic root aneurysm	High palate|Hypertelorism|Broad forehead|High forehead|Overfolded helix|Downslanted palpebral fissures|Sparse and thin eyebrow|Ophthalmoparesis|Widely spaced teeth|Delayed speech and language development|Pectus excavatum|Single transverse palmar crease|Global developmental delay|Plagiocephaly|Asthma|Aortic root aneurysm|2-3 toe syndactyly|Shovel-shaped maxillary central incisors	male	EUR	true	TRUE	FALSE
BIID_1003751		Aortic root aneurysm	High palate|Hypertelorism|Disproportionate tall stature|Aortic root aneurysm|Thoracolumbar scoliosis	female	EUR	true	TRUE	FALSE	10
BIID_1003992		Aortic root aneurysm	High palate|Pectus excavatum|Poor wound healing|Joint hypermobility|Aortic root aneurysm	male	EUR	true	TRUE	FALSE	38
BIID_1003502	TRUE	Aortic root aneurysm	Macrocephaly|Long face|Mandibular prognathia|Deeply set eye|Downslanted palpebral fissures|Optic atrophy|Behavioral abnormality|Arachnodactyly|Disproportionate tall stature|Pes planus|Focal seizures with impairment of consciousness or awareness|Aortic root aneurysm|High palate|Long toe|Intellectual disability, severe|Severe global developmental delay	male	EUR	true	TRUE	FALSE
BIID_1007765	TRUE	Aortic root aneurysm	Multicystic kidney dysplasia|Vesicoureteral reflux|Global developmental delay|Generalized hypotonia|Abnormal facial shape|Aortic root aneurysm|Stage 5 chronic kidney disease	male	EUR	true	TRUE	FALSE
BIID_1004063	TRUE	Aortic root aneurysm	Pectus carinatum|Arachnodactyly|Global developmental delay|Joint hypermobility|Aortic root aneurysm|Proportionate tall stature	male	EUR	true	TRUE	FALSE	6
BIID_1000995	TRUE	Aortic root aneurysm|Patent ductus arteriosus after birth at term	Delayed speech and language development|Aortic root aneurysm|EEG with focal epileptiform discharges|Patent ductus arteriosus after birth at term	female	EUR	true	TRUE	FALSE	0
BIID_1000386		Aortic valvar abnormality	Aortic valvar abnormality	male	EUR	false	FALSE	TRUE	5
BIID_1000554		Aortic valvar abnormality	Aortic valvar abnormality	male	EUR	false	FALSE	TRUE
BIID_1000673		Aortic valvar abnormality	Aortic valvar abnormality	male	EUR	false	FALSE	TRUE
BIID_1000690		Aortic valvar abnormality	Aortic valvar abnormality	male	EUR	false	FALSE	TRUE
BIID_1001711		Aortic valvar abnormality	Aortic valvar abnormality	male	EUR	false	FALSE	TRUE
BIID_1000181		Aortic valvar abnormality	Aortic valvar abnormality	male	EUR	false	FALSE	TRUE
BIID_1000847		Aortic valvar abnormality	Aortic valvar abnormality	female	OTHER	false	FALSE	TRUE	2
BIID_1006261		Aortic valvar abnormality	Aortic valvar abnormality	male	OTHER	false	FALSE	TRUE
BIID_1006707		Aortic valvar abnormality	Aortic valvar abnormality	male	OTHER	false	FALSE	TRUE
BIID_1007202		Aortic valvar abnormality	Aortic valvar abnormality	female	SAS	false	FALSE	TRUE
BIID_1000573		Aortic valvar abnormality	Aortic valvar abnormality	male	EUR	true	FALSE	TRUE
BIID_1000697		Aortic valvar abnormality	Aortic valvar abnormality	female	EUR	true	FALSE	TRUE
BIID_1000698		Aortic valvar abnormality	Aortic valvar abnormality	male	EUR	true	FALSE	TRUE
BIID_1000712		Aortic valvar abnormality	Aortic valvar abnormality	female	EUR	true	FALSE	TRUE
BIID_1000737		Aortic valvar abnormality	Aortic valvar abnormality	male	EUR	true	FALSE	TRUE
BIID_1000762		Aortic valvar abnormality	Aortic valvar abnormality	male	EUR	true	FALSE	TRUE
BIID_1000764		Aortic valvar abnormality	Aortic valvar abnormality	male	EUR	true	FALSE	TRUE
BIID_1000818		Aortic valvar abnormality	Aortic valvar abnormality	male	EUR	true	FALSE	TRUE
BIID_1000821		Aortic valvar abnormality	Aortic valvar abnormality	male	EUR	true	FALSE	TRUE
BIID_1000826		Aortic valvar abnormality	Aortic valvar abnormality	male	EUR	true	FALSE	TRUE
BIID_1000854		Aortic valvar abnormality	Aortic valvar abnormality	male	EUR	true	FALSE	TRUE
BIID_1000860		Aortic valvar abnormality	Aortic valvar abnormality	male	EUR	true	FALSE	TRUE
BIID_1001669		Aortic valvar abnormality	Aortic valvar abnormality	male	EUR	true	FALSE	TRUE
BIID_1006245		Aortic valvar abnormality	Aortic valvar abnormality	male	EUR	true	FALSE	TRUE
BIID_1006307		Aortic valvar abnormality	Aortic valvar abnormality	male	EUR	true	FALSE	TRUE
BIID_1006757		Aortic valvar abnormality	Aortic valvar abnormality	female	EUR	true	FALSE	TRUE
BIID_1006759		Aortic valvar abnormality	Aortic valvar abnormality	female	EUR	true	FALSE	TRUE
BIID_1006943		Aortic valvar abnormality	Aortic valvar abnormality	male	EUR	true	FALSE	TRUE
BIID_1000271		Aortic valvar abnormality	Aortic valvar abnormality	male	EUR	true	FALSE	TRUE
BIID_1000273		Aortic valvar abnormality	Aortic valvar abnormality	female	EUR	true	FALSE	TRUE
BIID_1000282		Aortic valvar abnormality	Aortic valvar abnormality	female	EUR	true	FALSE	TRUE
BIID_1000564		Aortic valvar abnormality|Abnormal mitral valve morphology	Aortic valvar abnormality|Abnormal mitral valve morphology	male	EUR	true	FALSE	TRUE	1
BIID_1000269		Aortic valvar abnormality|Abnormal pulmonary valve morphology	Aortic valvar abnormality|Abnormal pulmonary valve morphology	female	EUR	true	FALSE	TRUE	42
BIID_1000867		Aortic valvar abnormality|Atrial septal defect	Aortic valvar abnormality|Atrial septal defect	male	EUR	true	FALSE	TRUE
BIID_1000576		Aortic valvar abnormality|Cardiomyopathy	Aortic valvar abnormality|Cardiomyopathy|Hypospadias	male	EUR	true	TRUE	FALSE
BIID_1000886		Aortic valvar abnormality|Cardiomyopathy|Patent ductus arteriosus	Aortic valvar abnormality|Cardiomyopathy|Patent ductus arteriosus	male	EUR	true	FALSE	TRUE
BIID_1000761		Aortic valvar abnormality|Coarctation of aorta	Aortic valvar abnormality|Coarctation of aorta	male	EUR	true	FALSE	TRUE
BIID_1000765		Aortic valvar abnormality|Coarctation of aorta|Patent ductus arteriosus	Aortic valvar abnormality|Coarctation of aorta|Patent ductus arteriosus	female	EUR	true	FALSE	TRUE
BIID_1000900		Aortic valvar abnormality|Hypoplastic aortic arch	Aortic valvar abnormality|Hypoplastic aortic arch	male	EUR	true	FALSE	TRUE
BIID_1000653		Aortic valvar abnormality|Ventricular septal defect|Dilatation of the ascending aorta	Aortic valvar abnormality|Ventricular septal defect|Dilatation of the ascending aorta	male	EUR	true	FALSE	TRUE
BIID_1007063		Aortic valve atresia	Aortic valve atresia	male	EUR	true	FALSE	TRUE
BIID_1007132		Aortic valve atresia	Aortic valve atresia	female	EUR	true	FALSE	TRUE
BIID_1007205		Aortic valve atresia	Aortic valve atresia|Abnormality of the corpus callosum	male	EUR	true	TRUE	FALSE
BIID_1005043		Aortic valve stenosis	Abnormality of prenatal development or birth|Intrauterine growth retardation|Aortic valve stenosis|Foot oligodactyly	male	EUR	true	TRUE	FALSE
BIID_1003442	TRUE	Aortic valve stenosis	Abnormality of the pinna|Protruding ear|Long palpebral fissure|Autistic behavior|Aortic valve stenosis|2-3 toe syndactyly|High anterior hairline|Moderate global developmental delay	male	EUR	true	TRUE	FALSE
BIID_1003116	TRUE	Aortic valve stenosis	Abnormality of the tongue|Long philtrum|Deeply set eye|Delayed speech and language development|Hypertonia|Aortic valve stenosis|Exaggerated cupid's bow|Short nose|Prominent metopic ridge|Abnormality of the metopic suture|Moderate global developmental delay|Cognitive impairment	male	SAS	false	TRUE	FALSE
BIID_1004898		Aortic valve stenosis	Adrenal insufficiency|Hypopigmented skin patches|Aortic valve stenosis|Preaxial foot polydactyly	male	EUR	true	TRUE	FALSE
BIID_1003011		Aortic valve stenosis	Anterior hypopituitarism|Postaxial hand polydactyly|Aortic valve stenosis|Nonimmune hydrops fetalis|Ectopic posterior pituitary|Non-midline cleft lip|Non-midline cleft palate	male	EUR	true	TRUE	FALSE	35
BIID_1003426	TRUE	Aortic valve stenosis	Anteverted nares|Behavioral abnormality|Delayed speech and language development|Plagiocephaly|Aortic valve stenosis|Hallux valgus|Sandal gap|2-3 toe syndactyly|Abnormal aggressive, impulsive or violent behavior|Attention deficit hyperactivity disorder|Violent behavior|Congenital microcephaly|Palpebral edema	male	EUR	true	TRUE	FALSE
BIID_1000296		Aortic valve stenosis	Aortic valve stenosis	male	EUR	false	FALSE	TRUE
BIID_1000298		Aortic valve stenosis	Aortic valve stenosis	female	EUR	false	FALSE	TRUE
BIID_1000300		Aortic valve stenosis	Aortic valve stenosis	male	EUR	false	FALSE	TRUE
BIID_1000322		Aortic valve stenosis	Aortic valve stenosis	male	EUR	false	FALSE	TRUE
BIID_1000339		Aortic valve stenosis	Aortic valve stenosis	male	EUR	false	FALSE	TRUE
BIID_1000494		Aortic valve stenosis	Aortic valve stenosis	male	EUR	false	FALSE	TRUE
BIID_1000507		Aortic valve stenosis	Aortic valve stenosis	female	EUR	false	FALSE	TRUE
BIID_1006411		Aortic valve stenosis	Aortic valve stenosis	male	AFR	false	FALSE	TRUE
BIID_1006826		Aortic valve stenosis	Aortic valve stenosis	female	AMR	false	FALSE	TRUE
BIID_1007366		Aortic valve stenosis	Aortic valve stenosis	male	OTHER	false	FALSE	TRUE
BIID_1001176		Aortic valve stenosis	Aortic valve stenosis	male	EUR	true	FALSE	TRUE
BIID_1001185		Aortic valve stenosis	Aortic valve stenosis	male	EUR	true	FALSE	TRUE
BIID_1001188		Aortic valve stenosis	Aortic valve stenosis	male	EUR	true	FALSE	TRUE
BIID_1001993		Aortic valve stenosis	Aortic valve stenosis	male	EUR	true	FALSE	TRUE
BIID_1005700		Aortic valve stenosis	Aortic valve stenosis	male	EUR	true	FALSE	TRUE
BIID_1005702		Aortic valve stenosis	Aortic valve stenosis	male	EUR	true	FALSE	TRUE
BIID_1005722		Aortic valve stenosis	Aortic valve stenosis	male	EUR	true	FALSE	TRUE
BIID_1005803		Aortic valve stenosis	Aortic valve stenosis	male	EUR	true	FALSE	TRUE
BIID_1006004		Aortic valve stenosis	Aortic valve stenosis	male	EUR	true	FALSE	TRUE
BIID_1006040		Aortic valve stenosis	Aortic valve stenosis	female	EUR	true	FALSE	TRUE
BIID_1006068		Aortic valve stenosis	Aortic valve stenosis	female	EUR	true	FALSE	TRUE
BIID_1006129		Aortic valve stenosis	Aortic valve stenosis	female	EUR	true	FALSE	TRUE
BIID_1006134		Aortic valve stenosis	Aortic valve stenosis	female	EUR	true	FALSE	TRUE
BIID_1006236		Aortic valve stenosis	Aortic valve stenosis	male	EUR	true	FALSE	TRUE
BIID_1006389		Aortic valve stenosis	Aortic valve stenosis	male	EUR	true	FALSE	TRUE
BIID_1006430		Aortic valve stenosis	Aortic valve stenosis	female	EUR	true	FALSE	TRUE
BIID_1006431		Aortic valve stenosis	Aortic valve stenosis	female	EUR	true	FALSE	TRUE
BIID_1006830		Aortic valve stenosis	Aortic valve stenosis	male	EUR	true	FALSE	TRUE
BIID_1007014		Aortic valve stenosis	Aortic valve stenosis	male	EUR	true	FALSE	TRUE
BIID_1007061		Aortic valve stenosis	Aortic valve stenosis	male	EUR	true	FALSE	TRUE
BIID_1007114		Aortic valve stenosis	Aortic valve stenosis	male	EUR	true	FALSE	TRUE
BIID_1007121		Aortic valve stenosis	Aortic valve stenosis	male	EUR	true	FALSE	TRUE
BIID_1007178		Aortic valve stenosis	Aortic valve stenosis	male	EUR	true	FALSE	TRUE
BIID_1007225		Aortic valve stenosis	Aortic valve stenosis	male	EUR	true	FALSE	TRUE
BIID_1007307		Aortic valve stenosis	Aortic valve stenosis	male	EUR	true	FALSE	TRUE
BIID_1007317		Aortic valve stenosis	Aortic valve stenosis	female	EUR	true	FALSE	TRUE
BIID_1007352		Aortic valve stenosis	Aortic valve stenosis	male	EUR	true	FALSE	TRUE
BIID_1007387		Aortic valve stenosis	Aortic valve stenosis	female	EUR	true	FALSE	TRUE
BIID_1007454		Aortic valve stenosis	Aortic valve stenosis	female	EUR	true	FALSE	TRUE
BIID_1007508		Aortic valve stenosis	Aortic valve stenosis	male	EUR	true	FALSE	TRUE
BIID_1007519		Aortic valve stenosis	Aortic valve stenosis	female	EUR	true	FALSE	TRUE
BIID_1007521		Aortic valve stenosis	Aortic valve stenosis	female	EUR	true	FALSE	TRUE
BIID_1007555		Aortic valve stenosis	Aortic valve stenosis	male	EUR	true	FALSE	TRUE
BIID_1007833		Aortic valve stenosis	Aortic valve stenosis	male	EUR	true	FALSE	TRUE
BIID_1007847		Aortic valve stenosis	Aortic valve stenosis	male	EUR	true	FALSE	TRUE
BIID_1007849		Aortic valve stenosis	Aortic valve stenosis	female	EUR	true	FALSE	TRUE
BIID_1007853		Aortic valve stenosis	Aortic valve stenosis	male	EUR	true	FALSE	TRUE
BIID_1000265		Aortic valve stenosis	Aortic valve stenosis	male	EUR	true	FALSE	TRUE
BIID_1000266		Aortic valve stenosis	Aortic valve stenosis	male	EUR	true	FALSE	TRUE
BIID_1000267		Aortic valve stenosis	Aortic valve stenosis	male	EUR	true	FALSE	TRUE
BIID_1000268		Aortic valve stenosis	Aortic valve stenosis	male	EUR	true	FALSE	TRUE
BIID_1000272		Aortic valve stenosis	Aortic valve stenosis	male	EUR	true	FALSE	TRUE
BIID_1000274		Aortic valve stenosis	Aortic valve stenosis	male	EUR	true	FALSE	TRUE
BIID_1000275		Aortic valve stenosis	Aortic valve stenosis	male	EUR	true	FALSE	TRUE
BIID_1000277		Aortic valve stenosis	Aortic valve stenosis	male	EUR	true	FALSE	TRUE
BIID_1000278		Aortic valve stenosis	Aortic valve stenosis	male	EUR	true	FALSE	TRUE
BIID_1000279		Aortic valve stenosis	Aortic valve stenosis	male	EUR	true	FALSE	TRUE
BIID_1000280		Aortic valve stenosis	Aortic valve stenosis	male	EUR	true	FALSE	TRUE
BIID_1000283		Aortic valve stenosis	Aortic valve stenosis	female	EUR	true	FALSE	TRUE
BIID_1000287		Aortic valve stenosis	Aortic valve stenosis	female	EUR	true	FALSE	TRUE
BIID_1000288		Aortic valve stenosis	Aortic valve stenosis	male	EUR	true	FALSE	TRUE
BIID_1000289		Aortic valve stenosis	Aortic valve stenosis	male	EUR	true	FALSE	TRUE
BIID_1000290		Aortic valve stenosis	Aortic valve stenosis	female	EUR	true	FALSE	TRUE
BIID_1000291		Aortic valve stenosis	Aortic valve stenosis	female	EUR	true	FALSE	TRUE
BIID_1000292		Aortic valve stenosis	Aortic valve stenosis	male	EUR	true	FALSE	TRUE
BIID_1000293		Aortic valve stenosis	Aortic valve stenosis	female	EUR	true	FALSE	TRUE
BIID_1006919		Aortic valve stenosis	Aortic valve stenosis	male	EUR	true	FALSE	TRUE
BIID_1007218		Aortic valve stenosis	Aortic valve stenosis	male	EUR	true	TRUE	FALSE
BIID_1001206		Aortic valve stenosis	Aortic valve stenosis	female	EUR	true	FALSE	TRUE
BIID_1001281		Aortic valve stenosis	Aortic valve stenosis	male	EUR	true	FALSE	TRUE
BIID_1001367		Aortic valve stenosis	Aortic valve stenosis	male	EUR	true	FALSE	TRUE
BIID_1005098	TRUE	Aortic valve stenosis	Delayed speech and language development|Prominent fingertip pads|Aortic valve stenosis|Small nail|Constipation|Mild conductive hearing impairment	female	EUR	true	TRUE	FALSE
BIID_1005284	TRUE	Aortic valve stenosis	Global developmental delay|Plagiocephaly|Aortic valve stenosis	male	EUR	true	TRUE	FALSE
BIID_1003522	TRUE	Aortic valve stenosis	High palate|Narrow palate|Triangular mouth|Hypertelorism|Delayed speech and language development|Slender finger|Joint hypermobility|Aortic valve stenosis|Sandal gap|Microtia|Delayed fine motor development|Increased number of teeth|Mild global developmental delay|Long fingers	female	EUR	true	TRUE	FALSE
BIID_1003917		Aortic valve stenosis	Hypergonadotropic hypogonadism|Growth hormone deficiency|Aortic valve stenosis|Short stature	female	EUR	true	TRUE	FALSE
BIID_1005039		Aortic valve stenosis	Hypertelorism|Brachydactyly|Aortic valve stenosis|Intellectual disability, moderate|Bilateral cleft lip and palate	male	OTHER	false	TRUE	FALSE
BIID_1005357	TRUE	Aortic valve stenosis	Macrocephaly|Delayed speech and language development|Cutis marmorata|Aortic valve stenosis|Mild global developmental delay|Maternal teratogenic exposure|Drusen	male	EUR	true	TRUE	FALSE
BIID_1002787		Aortic valve stenosis	Microcephaly|Micrognathia|Cataract|Abnormal anterior chamber morphology|Autism|Seizures|Polyhydramnios|Aortic valve stenosis|Constipation	male	EUR	true	TRUE	FALSE
BIID_1002352		Aortic valve stenosis	Microglossia|Micrognathia|Seizures|Aortic valve stenosis	female	EUR	true	TRUE	FALSE
BIID_1002834	TRUE	Aortic valve stenosis	Overgrowth|Aortic valve stenosis|Abnormal facial shape|Moderate global developmental delay	male	EUR	true	TRUE	FALSE
BIID_1003117	TRUE	Aortic valve stenosis	Recurrent urinary tract infections|Hypertelorism|Triangular face|Posteriorly rotated ears|Downslanted palpebral fissures|Aortic valve stenosis|Constipation|Rectal prolapse|Areflexia of lower limbs|Finger joint hypermobility|Congenital nystagmus|Epicanthus|Moderate global developmental delay	male	EUR	true	TRUE	FALSE
BIID_1002272		Aortic valve stenosis	Renal agenesis|Abnormal renal morphology|Aortic valve stenosis	male	EUR	true	TRUE	FALSE
BIID_1003282		Aortic valve stenosis	Thickened nuchal skin fold|Hypermetropia|Long palpebral fissure|Intellectual disability, mild|Polyhydramnios|Aortic valve stenosis|High palate	female	EUR	true	TRUE	FALSE
BIID_1005084	TRUE	Aortic valve stenosis	Thin upper lip vermilion|Malar flattening|Strabismus|Autistic behavior|Stereotypy|Global developmental delay|Absent speech|Barrel-shaped chest|Aortic valve stenosis|Gastroesophageal reflux|Sleep disturbance|Downturned corners of mouth|Bruxism|Short stature|Depressed nasal bridge|Prominent forehead|Arterial intimal fibrosis|Thick hair	female	EUR	true	TRUE	FALSE
BIID_1007581	TRUE	Aortic valve stenosis	Thin vermilion border|Hypertelorism|Smooth philtrum|Natal tooth|Autism|Aortic valve stenosis|Severe global developmental delay	male	OTHER	false	TRUE	FALSE
BIID_1007571		Aortic valve stenosis|Abnormal ventricular septum morphology	Congenital strabismus|Specific learning disability|Umbilical hernia|Aortic valve stenosis|Recurrent lower respiratory tract infections|Uterus didelphys|Longitudinal vaginal septum|Abnormal ventricular septum morphology	female	EUR	true	TRUE	FALSE	11
BIID_1007100		Aortic valve stenosis|Abnormality of the hip bone	Aortic valve stenosis|Abnormality of the hip bone	male	EUR	true	TRUE	FALSE
BIID_1002642	TRUE	Aortic valve stenosis|Aortic regurgitation|Abnormality of cardiovascular system morphology	Hypospadias|Short chin|Ptosis|Autism|Delayed speech and language development|Seizures|Aortic valve stenosis|Aortic regurgitation|Abnormality of cardiovascular system morphology|Short nose|Downslanted palpebral fissures|Broad thumb|Severe global developmental delay	male	EUR	true	TRUE	FALSE
BIID_1007025		Aortic valve stenosis|Autism	Aortic valve stenosis|Autism	male	OTHER	false	TRUE	FALSE
BIID_1006080		Aortic valve stenosis|Autism	Aortic valve stenosis|Autism	male	EUR	true	TRUE	FALSE
BIID_1001164		Aortic valve stenosis|Bicuspid aortic valve	Aortic valve stenosis|Bicuspid aortic valve	male	EUR	true	FALSE	TRUE
BIID_1001575		Aortic valve stenosis|Bicuspid aortic valve	Aortic valve stenosis|Bicuspid aortic valve	male	EUR	true	FALSE	TRUE
BIID_1007308		Aortic valve stenosis|Coarctation of aorta	Aortic valve stenosis|Coarctation of aorta	male	EUR	true	FALSE	TRUE
BIID_1000218		Aortic valve stenosis|Coarctation of aorta	Aortic valve stenosis|Coarctation of aorta	male	EUR	true	FALSE	TRUE
BIID_1000224		Aortic valve stenosis|Coarctation of aorta	Aortic valve stenosis|Coarctation of aorta	male	EUR	true	FALSE	TRUE
BIID_1000227		Aortic valve stenosis|Coarctation of aorta	Aortic valve stenosis|Coarctation of aorta	male	EUR	true	FALSE	TRUE
BIID_1003866	TRUE	Aortic valve stenosis|Coarctation of aorta|Moderate global developmental delay	Aortic valve stenosis|Coarctation of aorta|Moderate global developmental delay	female	EUR	false	TRUE	FALSE	11
BIID_1005275		Aortic valve stenosis|Hypertrophic cardiomyopathy	Renal dysplasia|Renal tubular dysfunction|Intrahepatic biliary dysgenesis|Aortic valve stenosis|Hypertrophic cardiomyopathy	male	EUR	true	TRUE	FALSE	11
BIID_1006095		Aortic valve stenosis|Hypoplastic aortic arch	Aortic valve stenosis|Hypoplastic aortic arch	male	EUR	true	FALSE	TRUE
BIID_1006693		Aortic valve stenosis|Hypoplastic aortic arch	Aortic valve stenosis|Hypoplastic aortic arch	male	EUR	true	FALSE	TRUE
BIID_1006138		Aortic valve stenosis|Intellectual disability, moderate	Aortic valve stenosis|Intellectual disability, moderate	male	EUR	true	TRUE	FALSE
BIID_1004914		Aortic valve stenosis|Patent ductus arteriosus after birth at term	Nephrotic syndrome|Upslanted palpebral fissure|Single transverse palmar crease|Aortic valve stenosis|Esophageal atresia|Predominantly lower limb lymphedema|Postnatal microcephaly|Abnormal umbilical cord blood vessels|Patent ductus arteriosus after birth at term	female	EUR	true	TRUE	FALSE	18
BIID_1003037	TRUE	Aortic valve stenosis|Patent foramen ovale	Smooth philtrum|Autistic behavior|Pectus carinatum|Global developmental delay|Aortic valve stenosis|Patent foramen ovale|Chronic diarrhea|Scoliosis	male	EUR	true	TRUE	FALSE
BIID_1003538		Aortic valve stenosis|Subvalvular aortic stenosis|Aortic root aneurysm|Descending thoracic aorta aneurysm|Aortic tortuosity	Submucous cleft hard palate|Prominent nasal bridge|Hypermetropia|Synophrys|Pectus excavatum|Aortic valve stenosis|Subvalvular aortic stenosis|Pes planus|Metatarsus adductus|Intellectual disability, moderate|Aortic root aneurysm|Intestinal pseudo-obstruction|Descending thoracic aorta aneurysm|Large joint dislocations|Aortic tortuosity	male	EUR	true	TRUE	FALSE
BIID_1006810		Aortopulmonary window	Aortopulmonary window	male	EUR	true	FALSE	TRUE
BIID_1004069		Aortopulmonary window	Microcephaly|Myopia|Stroke|Plagiocephaly|Prominent metopic ridge|Aplasia/Hypoplasia of the optic nerve|Low hanging columella|Intellectual disability, severe|Aortopulmonary window	male	EUR	true	TRUE	FALSE	3
BIID_1005379		Aortopulmonary window|Patent ductus arteriosus after birth at term	Inguinal hernia|Short lingual frenulum|Pectus excavatum|Proportionate short stature|Abnormal vertebral segmentation and fusion|Shortening of all metacarpals|Bilateral cryptorchidism|Aortopulmonary window|Patent ductus arteriosus after birth at term	male	EUR	true	TRUE	FALSE
BIID_1006609		Aorto-ventricular tunnel	Aorto-ventricular tunnel	female	OTHER	false	FALSE	TRUE
BIID_1005081	TRUE	Apical muscular ventricular septal defect	Hypertelorism|Wide nose|Localized hirsutism|Mild global developmental delay|Apical muscular ventricular septal defect|Recurrent hand flapping	female	EUR	true	TRUE	FALSE
BIID_1003215		Apical muscular ventricular septal defect	Multicystic kidney dysplasia|Facial asymmetry|Abnormality of the pinna|Abnormality of the forearm|Aplasia/Hypoplasia of the thumb|Short metacarpal|Apical muscular ventricular septal defect	male	OTHER	false	TRUE	FALSE
BIID_1007645		Aplasia cutis congenita|Intellectual disability|Tetralogy of Fallot	Aplasia cutis congenita|Intellectual disability|Tetralogy of Fallot	male	EUR	true	TRUE	FALSE
BIID_1003348		Ascending aortic dilation|Tricuspid atresia	Pectus excavatum|Ascending aortic dilation|Tricuspid atresia	male	EUR	true	TRUE	FALSE
BIID_1003644		Ascending tubular aorta aneurysm	Bifid uvula|Downslanted palpebral fissures|Abnormal renal morphology|Sacral dimple|Bruising susceptibility|Partial agenesis of the corpus callosum|Joint laxity|Intrauterine growth retardation|Oligohydramnios|Pes planus|Ascending tubular aorta aneurysm	male	EUR	true	TRUE	FALSE	27
BIID_1007770	TRUE	Ascending tubular aorta aneurysm	Bifid uvula|Hypertelorism|Broad nasal tip|Abnormal eyebrow morphology|Macrodontia of permanent maxillary central incisor|Delayed speech and language development|Specific learning disability|Clinodactyly of the 5th finger|Ascending tubular aorta aneurysm	male	EUR	true	TRUE	FALSE
BIID_1005394		Ascending tubular aorta aneurysm	Cavernous hemangioma|Ascending tubular aorta aneurysm	male	EUR	true	TRUE	FALSE
BIID_1007652		Ascending tubular aorta aneurysm	Dental crowding|Hyperhidrosis|Gastroesophageal reflux|Ascending tubular aorta aneurysm	male	EUR	true	TRUE	FALSE	47
BIID_1003877	TRUE	Ascending tubular aorta aneurysm	Neonatal hypotonia|Ascending tubular aorta aneurysm|Moderate global developmental delay	male	EUR	true	TRUE	FALSE
BIID_1004534		Ascending tubular aorta aneurysm	Specific learning disability|Focal clonic seizures|Poor motor coordination|Ascending tubular aorta aneurysm	female	EUR	true	TRUE	FALSE
BIID_1005424		Ascending tubular aorta aneurysm	Tall stature|High palate|Facial asymmetry|Dental crowding|Autistic behavior|Pectus excavatum|Acne|Lens subluxation|Intellectual disability|Limited elbow extension|Joint laxity|Pes planus|Spontaneous pneumothorax|Intellectual disability, moderate|Thoracic scoliosis|Ascending tubular aorta aneurysm	male	OTHER	false	TRUE	FALSE
BIID_1003354	TRUE	Ascending tubular aorta aneurysm	Upslanted palpebral fissure|Thin skin|Pes planus|Thoracic scoliosis|Ascending tubular aorta aneurysm|Mild global developmental delay|Ulcerative colitis|Cognitive impairment	male	EUR	true	TRUE	FALSE	7
BIID_1003753	TRUE	Atrial septal defect	Agenesis of corpus callosum|Communicating hydrocephalus|Absent speech|Atrial septal defect|Aplasia/Hypoplasia of the cerebellum|Median cleft palate|Moderate global developmental delay	female	EUR	true	TRUE	FALSE	36
BIID_1002176		Atrial septal defect	Agenesis of corpus callosum|Subglottic stenosis|Atrial septal defect|Talipes|Anal atresia|Ventriculomegaly|Hemivertebrae|Abnormality of the sacrum|Aplasia/hypoplasia involving bones of the hand	male	EUR	true	TRUE	FALSE	17
BIID_1007575	TRUE	Atrial septal defect	Aggressive behavior|Delayed speech and language development|Hypopigmented skin patches|Tapered finger|Obesity|Atrial septal defect|Febrile seizures|Abnormal nasal morphology|Moderate global developmental delay	male	EUR	true	TRUE	FALSE
BIID_1001170		Atrial septal defect	Atrial septal defect	male	EUR	false	FALSE	TRUE
BIID_1001333		Atrial septal defect	Atrial septal defect	female	EUR	false	FALSE	TRUE
BIID_1001516		Atrial septal defect	Atrial septal defect	male	EUR	false	FALSE	TRUE	8
BIID_1005513		Atrial septal defect	Atrial septal defect	female	OTHER	false	FALSE	TRUE
BIID_1000176		Atrial septal defect	Atrial septal defect	female	EUR	false	FALSE	TRUE
BIID_1000202		Atrial septal defect	Atrial septal defect	female	EUR	false	FALSE	TRUE
BIID_1001084		Atrial septal defect	Atrial septal defect	female	OTHER	false	FALSE	TRUE	11
BIID_1001200		Atrial septal defect	Atrial septal defect	male	SAS	false	FALSE	TRUE	22
BIID_1001528		Atrial septal defect	Atrial septal defect	male	SAS	false	FALSE	TRUE	10
BIID_1001529		Atrial septal defect	Atrial septal defect	female	SAS	false	FALSE	TRUE	4
BIID_1001530		Atrial septal defect	Atrial septal defect	male	SAS	false	FALSE	TRUE	8
BIID_1001531		Atrial septal defect	Atrial septal defect	female	SAS	false	FALSE	TRUE	22
BIID_1001532		Atrial septal defect	Atrial septal defect	female	SAS	false	FALSE	TRUE	16
BIID_1005464		Atrial septal defect	Atrial septal defect	female	EUR	false	FALSE	TRUE
BIID_1001513		Atrial septal defect	Atrial septal defect	female	EUR	false	TRUE	FALSE
BIID_1001519		Atrial septal defect	Atrial septal defect	female	EUR	false	TRUE	FALSE	2
BIID_1000870		Atrial septal defect	Atrial septal defect	female	EUR	true	FALSE	TRUE
BIID_1001167		Atrial septal defect	Atrial septal defect	female	EUR	true	FALSE	TRUE	4
BIID_1001203		Atrial septal defect	Atrial septal defect	male	EUR	true	FALSE	TRUE	30
BIID_1001209		Atrial septal defect	Atrial septal defect	female	EUR	true	FALSE	TRUE	38
BIID_1001221		Atrial septal defect	Atrial septal defect	female	EUR	true	FALSE	TRUE	1
BIID_1001245		Atrial septal defect	Atrial septal defect	female	EUR	true	FALSE	TRUE	44
BIID_1001263		Atrial septal defect	Atrial septal defect	female	EUR	true	FALSE	TRUE	53
BIID_1001272		Atrial septal defect	Atrial septal defect	male	EUR	true	FALSE	TRUE	27
BIID_1001278		Atrial septal defect	Atrial septal defect	male	EUR	true	FALSE	TRUE	2
BIID_1001305		Atrial septal defect	Atrial septal defect	male	EUR	true	FALSE	TRUE	0
BIID_1001311		Atrial septal defect	Atrial septal defect	female	EUR	true	FALSE	TRUE	0
BIID_1001317		Atrial septal defect	Atrial septal defect	female	EUR	true	FALSE	TRUE	5
BIID_1001326		Atrial septal defect	Atrial septal defect	female	EUR	true	FALSE	TRUE	0
BIID_1001346		Atrial septal defect	Atrial septal defect	female	EUR	true	FALSE	TRUE	26
BIID_1001376		Atrial septal defect	Atrial septal defect	male	EUR	true	FALSE	TRUE	11
BIID_1001397		Atrial septal defect	Atrial septal defect	female	EUR	true	FALSE	TRUE	16
BIID_1001461		Atrial septal defect	Atrial septal defect	male	EUR	true	FALSE	TRUE	37
BIID_1001488		Atrial septal defect	Atrial septal defect	female	EUR	true	FALSE	TRUE	3
BIID_1001517		Atrial septal defect	Atrial septal defect	male	EUR	true	FALSE	TRUE	0
BIID_1001590		Atrial septal defect	Atrial septal defect	female	EUR	true	FALSE	TRUE	1
BIID_1005440		Atrial septal defect	Atrial septal defect	male	EUR	true	FALSE	TRUE
BIID_1005443		Atrial septal defect	Atrial septal defect	male	EUR	true	FALSE	TRUE
BIID_1005445		Atrial septal defect	Atrial septal defect	male	EUR	true	FALSE	TRUE
BIID_1005449		Atrial septal defect	Atrial septal defect	female	EUR	true	FALSE	TRUE
BIID_1005461		Atrial septal defect	Atrial septal defect	male	EUR	true	FALSE	TRUE
BIID_1005470		Atrial septal defect	Atrial septal defect	female	EUR	true	FALSE	TRUE
BIID_1005472		Atrial septal defect	Atrial septal defect	female	EUR	true	FALSE	TRUE
BIID_1005475		Atrial septal defect	Atrial septal defect	female	EUR	true	FALSE	TRUE
BIID_1005483		Atrial septal defect	Atrial septal defect	female	EUR	true	FALSE	TRUE
BIID_1005490		Atrial septal defect	Atrial septal defect	male	EUR	true	FALSE	TRUE
BIID_1005498		Atrial septal defect	Atrial septal defect	female	EUR	true	FALSE	TRUE
BIID_1005510		Atrial septal defect	Atrial septal defect	male	EUR	true	FALSE	TRUE
BIID_1005519		Atrial septal defect	Atrial septal defect	male	EUR	true	FALSE	TRUE
BIID_1005527		Atrial septal defect	Atrial septal defect	female	EUR	true	FALSE	TRUE
BIID_1005529		Atrial septal defect	Atrial septal defect	female	EUR	true	FALSE	TRUE
BIID_1005543		Atrial septal defect	Atrial septal defect	female	EUR	true	FALSE	TRUE
BIID_1005569		Atrial septal defect	Atrial septal defect	male	EUR	true	FALSE	TRUE	61
BIID_1005586		Atrial septal defect	Atrial septal defect	female	EUR	true	FALSE	TRUE
BIID_1005611		Atrial septal defect	Atrial septal defect	female	EUR	true	FALSE	TRUE
BIID_1005614		Atrial septal defect	Atrial septal defect	male	EUR	true	FALSE	TRUE
BIID_1005621		Atrial septal defect	Atrial septal defect	female	EUR	true	FALSE	TRUE
BIID_1005622		Atrial septal defect	Atrial septal defect	male	EUR	true	FALSE	TRUE
BIID_1005628		Atrial septal defect	Atrial septal defect	female	EUR	true	FALSE	TRUE
BIID_1005629		Atrial septal defect	Atrial septal defect	female	EUR	true	FALSE	TRUE
BIID_1005637		Atrial septal defect	Atrial septal defect	male	EUR	true	FALSE	TRUE
BIID_1005654		Atrial septal defect	Atrial septal defect	male	EUR	true	FALSE	TRUE
BIID_1005659		Atrial septal defect	Atrial septal defect	male	EUR	true	FALSE	TRUE
BIID_1005660		Atrial septal defect	Atrial septal defect	female	EUR	true	FALSE	TRUE
BIID_1005664		Atrial septal defect	Atrial septal defect	male	EUR	true	FALSE	TRUE
BIID_1005683		Atrial septal defect	Atrial septal defect	male	EUR	true	FALSE	TRUE
BIID_1005684		Atrial septal defect	Atrial septal defect	male	EUR	true	FALSE	TRUE
BIID_1000174		Atrial septal defect	Atrial septal defect	female	EUR	true	FALSE	TRUE	35
BIID_1001514		Atrial septal defect	Atrial septal defect	male	EUR	true	TRUE	FALSE
BIID_1001521		Atrial septal defect	Atrial septal defect	male	EUR	true	TRUE	FALSE	2
BIID_1002002		Atrial septal defect	Atrial septal defect|Hydrocephalus|Inguinal hernia	male	EUR	true	TRUE	FALSE	1
BIID_1003556	TRUE	Atrial septal defect	Atrial septal defect|2-3 toe syndactyly|Unilateral ptosis|Mild global developmental delay	male	EUR	true	TRUE	FALSE
BIID_1001302		Atrial septal defect	Atrial septal defect|Gastroesophageal reflux	female	EUR	true	FALSE	TRUE	0
BIID_1001349		Atrial septal defect	Atrial septal defect|Seizures|Talipes	male	EUR	true	TRUE	FALSE	12
BIID_1007818		Atrial septal defect	Atrial septal defect|Severe intrauterine growth retardation|Feeding difficulties in infancy|Postnatal growth retardation	female	EUR	true	TRUE	FALSE	31
BIID_1001591		Atrial septal defect	Atrial septal defect|Specific learning disability	female	EUR	false	TRUE	FALSE
BIID_1001344		Atrial septal defect	Atrial septal defect|Sudden loss of visual acuity	female	EUR	true	FALSE	TRUE	48
BIID_1007781		Atrial septal defect	Atrial septal defect|Tracheoesophageal fistula|Tracheomalacia|Spina bifida occulta	female	EUR	true	TRUE	FALSE
BIID_1005280		Atrial septal defect	Autism|Atrial septal defect|Gastroesophageal reflux	male	OTHER	false	TRUE	FALSE
BIID_1005340	TRUE	Atrial septal defect	Autism|Atrial septal defect|Generalized seizures|Aqueductal stenosis|Severe hydrocephalus|Moderate global developmental delay	female	EUR	true	TRUE	FALSE
BIID_1002797		Atrial septal defect	Brachycephaly|Astigmatism|Hypermetropia|Omphalocele|Atrial septal defect|Constipation|Gastroesophageal reflux|Tracheomalacia|Bronchomalacia|Short thumb	male	EUR	true	TRUE	FALSE
BIID_1007609		Atrial septal defect	Chronic otitis media|Autism|Atrial septal defect|Constipation|Relative macrocephaly|Postaxial polydactyly	male	SAS	false	TRUE	FALSE
BIID_1005274		Atrial septal defect	Cleft palate|Atrial septal defect	female	EUR	true	TRUE	FALSE	1
BIID_1003025		Atrial septal defect	Cleft palate|Atrial septal defect|Bilateral retinal coloboma|Non-midline cleft lip	female	EUR	true	TRUE	FALSE	17
BIID_1002974		Atrial septal defect	Cleft palate|Atrial septal defect|Duodenal atresia	female	EUR	true	TRUE	FALSE
BIID_1004582	TRUE	Atrial septal defect	Cleft palate|Cupped ear|Downslanted palpebral fissures|Delayed speech and language development|Congenital diaphragmatic hernia|Prominent fingertip pads|Global developmental delay|Atrial septal defect|Pes planus|Recurrent respiratory infections|Lumbar hyperlordosis|Deep palmar crease|Aplastic/hypoplastic toenail	male	EUR	true	TRUE	FALSE
BIID_1005010	TRUE	Atrial septal defect	Cleft palate|Full cheeks|Strabismus|Upslanted palpebral fissure|Delayed speech and language development|Global developmental delay|Plagiocephaly|Atrial septal defect|Sandal gap|Gastroesophageal reflux|Multiple plantar creases|Muscular hypotonia of the trunk|Joint contracture of the 5th finger|Long toe	male	EUR	true	TRUE	FALSE	19
BIID_1004022	TRUE	Atrial septal defect	Cleft palate|Micrognathia|Optic nerve hypoplasia|Intrauterine growth retardation|Atrial septal defect|Coronal craniosynostosis|Sagittal craniosynostosis|Bilateral sensorineural hearing impairment|Severe global developmental delay	male	EUR	true	TRUE	FALSE	6
BIID_1005086		Atrial septal defect	Cleft palate|Optic atrophy|Split hand|Craniosynostosis|Atrial septal defect|Respiratory distress|Finger syndactyly|Bilateral cryptorchidism	male	EUR	true	TRUE	FALSE	0
BIID_1002154	TRUE	Atrial septal defect	Cleft palate|Pierre-Robin sequence|Hypertelorism|Wide nasal bridge|Upslanted palpebral fissure|Abnormality of the posterior cranial fossa|Global developmental delay|Motor delay|Intrauterine growth retardation|Atrial septal defect|Abnormal facial shape|Proximal muscle weakness|Bilateral single transverse palmar creases|Muscular hypotonia of the trunk	female	EUR	true	TRUE	FALSE
BIID_1007586		Atrial septal defect	Cleft palate|Thin upper lip vermilion|Microcephaly|Synophrys|Rib fusion|Hypertonia|Atrial septal defect|Hypoplastic acetabulae|Preauricular pit|Bilateral single transverse palmar creases|Thoracic hemivertebrae	male	EUR	true	TRUE	FALSE
BIID_1003467	TRUE	Atrial septal defect	Cleft soft palate|Microcephaly|Low anterior hairline|Hypertelorism|Otitis media|Choanal atresia|Atrial septal defect|Sleep disturbance|Laryngeal cleft|Low hanging columella|Broad thumb|Mild global developmental delay	female	EUR	true	TRUE	FALSE	4
BIID_1004162	TRUE	Atrial septal defect	Conductive hearing impairment|Aggressive behavior|Delayed speech and language development|Eczema|Tapered finger|Global developmental delay|Hemiparesis|Atrial septal defect|Talipes equinovarus|Constipation|Gastroesophageal reflux|Asthma|Absence seizures|Delayed gross motor development|Hypoplasia of the corpus callosum|Frequent falls|Abnormality of the periventricular white matter|Prominent nipples…	male	EUR	true	TRUE	FALSE	0
BIID_1003089		Atrial septal defect	Congenital hypothyroidism|Intrauterine growth retardation|Atrial septal defect	male	EUR	true	TRUE	FALSE
BIID_1003540		Atrial septal defect	Cryptorchidism|Abnormality of earlobe|Hand oligodactyly|Atrial septal defect|Polysplenia|Scoliosis|Hip dislocation|Congenital microcephaly|Cognitive impairment	male	EUR	true	TRUE	FALSE
BIID_1004714		Atrial septal defect	Cryptorchidism|Abnormality of the kidney|Hydronephrosis|Joint stiffness|Atrial septal defect|Hydrops fetalis|Constipation|Partial absence of cerebellar vermis	male	AFR	false	TRUE	FALSE	14
BIID_1003276	TRUE	Atrial septal defect	Cryptorchidism|Chordee|Atrial septal defect|Ventriculomegaly|Severe global developmental delay|Gastrostomy tube feeding in infancy	male	EUR	true	TRUE	FALSE	9
BIID_1005183	TRUE	Atrial septal defect	Cryptorchidism|High palate|Low-set ears|Anteverted nares|Downslanted palpebral fissures|Ptosis|Global developmental delay|Atrial septal defect|Toe clinodactyly|Abnormal facial shape|Wide intermamillary distance|Broad hallux|Prominent forehead|Skin pit	male	EUR	false	TRUE	FALSE
BIID_1004009	TRUE	Atrial septal defect	Cryptorchidism|Horseshoe kidney|Cleft palate|Rod-cone dystrophy|Global developmental delay|Atrial septal defect|Delayed CNS myelination|Intestinal malrotation|Aplasia cutis congenita of scalp	male	EUR	true	TRUE	FALSE	3
BIID_1003246	TRUE	Atrial septal defect	Cryptorchidism|Hypermetropia|Large hands|Atrial septal defect|Long foot|Frontal bossing|Drooling|Advanced ossification of the hand bones|Moderate global developmental delay	male	EUR	true	TRUE	FALSE
BIID_1005331	TRUE	Atrial septal defect	Cryptorchidism|Long eyelashes|Abnormal renal morphology|Atrial septal defect|Elbow hypertrichosis|Aplasia/Hypoplasia of the corpus callosum|Moderate global developmental delay|Central hypotonia	male	EUR	true	TRUE	FALSE
BIID_1005281	TRUE	Atrial septal defect	Cryptorchidism|Microcephaly|Delayed speech and language development|Seizures|Global developmental delay|Atrial septal defect	ambiguous_sex	EUR	false	TRUE	FALSE	2
BIID_1004164	TRUE	Atrial septal defect	Cryptorchidism|Tall stature|High palate|Long face|Epicanthus|Hypertelorism|Short chin|Narrow forehead|Low-set ears|Macrotia|Upslanted palpebral fissure|Synophrys|Tapered finger|Intellectual disability|Global developmental delay|Agenesis of corpus callosum|Plagiocephaly|Large for gestational age|Atrial septal defect|Constipation|Myopathic facies|Ventriculomegaly|Short nose|Depressed nasal bridge|P…	male	EUR	true	TRUE	FALSE
BIID_1004538		Atrial septal defect	Deeply set eye|Hypermetropia|Autism|Anxiety|Intellectual disability|Atrial septal defect|Constipation|Gastroesophageal reflux|Low posterior hairline|Sleep disturbance|Postnatal microcephaly|Impaired pain sensation	female	EUR	true	TRUE	FALSE	15
BIID_1003484	TRUE	Atrial septal defect	Delayed speech and language development|Atrial septal defect|Coronal craniosynostosis	male	EUR	true	TRUE	FALSE	0
BIID_1003410	TRUE	Atrial septal defect	Delayed speech and language development|Cutis marmorata|Plagiocephaly|Intrauterine growth retardation|Atrial septal defect|Short 5th finger|Congenital microcephaly|Cognitive impairment	female	EUR	true	TRUE	FALSE	1
BIID_1002609	TRUE	Atrial septal defect	Delayed speech and language development|Global developmental delay|Atrial septal defect|Poor speech|Irregularly spaced teeth	male	EUR	true	TRUE	FALSE
BIID_1003374	TRUE	Atrial septal defect	Delayed speech and language development|Sacral dimple|Growth delay|Intrauterine growth retardation|Atrial septal defect|Esophageal atresia|Tracheoesophageal fistula|Short middle phalanx of finger	male	OTHER	false	TRUE	FALSE	8
BIID_1005056		Atrial septal defect	Depressivity|Anxiety|Joint hypermobility|Atrial septal defect	male	EUR	true	TRUE	FALSE	5
BIID_1004510		Atrial septal defect	Eczema|Atrial septal defect|Abnormality of the respiratory system|Recurrent upper respiratory tract infections|Congenital cystic adenomatoid malformation of the lung	male	EUR	true	TRUE	FALSE	1
BIID_1007747	TRUE	Atrial septal defect	Epicanthus|Delayed speech and language development|Motor delay|Intrauterine growth retardation|Atrial septal defect|Clinodactyly of the 5th finger|Short stature	female	EUR	true	TRUE	FALSE
BIID_1002635	TRUE	Atrial septal defect	Epicanthus|Micrognathia|Cupped ear|Choanal stenosis|Synophrys|Single transverse palmar crease|Global developmental delay|Atrial septal defect|Sandal gap|Thoracic kyphosis|Preauricular pit|Aplasia/Hypoplasia of the skin|Facial palsy|Abnormality of the seventh cranial nerve|Localized skin lesion|Patchy hypopigmentation of hair|Gastrostomy tube feeding in infancy	male	EUR	true	TRUE	FALSE
BIID_1003184		Atrial septal defect	Epicanthus|Pointed chin|Astigmatism|Strabismus|Downslanted palpebral fissures|Hypermetropia|Myopia|Nystagmus|Hypopigmented skin patches|Atrial septal defect|Anal atresia|Alopecia areata|Meckel diverticulum|Intestinal malrotation|Meconium ileus|Jejunal atresia|Hypopigmented skin patches on arms|Hypopigmentation of the fundus|Abnormality of macular pigmentation|Hypoplastic helices|Abnormality of pa…	female	EUR	true	TRUE	FALSE
BIID_1005364		Atrial septal defect	Facial asymmetry|Atrial septal defect|Bilateral choanal atresia|Membranous choanal atresia	female	EUR	true	TRUE	FALSE
BIID_1003996	TRUE	Atrial septal defect	Facial asymmetry|Optic nerve coloboma|Atrial septal defect|Scoliosis|Short stature|Repeated pneumothoraces|Abnormality of dental color|Moderate global developmental delay	female	EUR	true	TRUE	FALSE	15
BIID_1002716		Atrial septal defect	Fused labia minora|Delayed puberty|Atrial septal defect|Short stature|Duane anomaly	female	EUR	true	TRUE	FALSE
BIID_1004455	TRUE	Atrial septal defect	Global developmental delay|Atrial septal defect	male	AFR	false	TRUE	FALSE
BIID_1002870	TRUE	Atrial septal defect	Global developmental delay|Atrial septal defect|Focal clonic seizures|Rickets	female	SAS	false	TRUE	FALSE
BIID_1005339	TRUE	Atrial septal defect	Global developmental delay|Atrial septal defect|Hip dislocation|Short stature|Stridor	female	EUR	true	TRUE	FALSE
BIID_1002293	TRUE	Atrial septal defect	Global developmental delay|Neonatal hypotonia|Intrauterine growth retardation|Atrial septal defect|Abnormal facial shape	female	EUR	true	TRUE	FALSE
BIID_1004849		Atrial septal defect	Growth delay|Atrial septal defect|Abnormal facial shape|Frontal bossing|Increased serum lactate|Rhizomelic arm shortening|Depressed nasal bridge|Feeding difficulties in infancy	female	EUR	true	TRUE	FALSE	12
BIID_1007677	TRUE	Atrial septal defect	Hearing abnormality|Carious teeth|Delayed speech and language development|Urticaria|Global developmental delay|Atrial septal defect|Neoplasm of the liver	female	EUR	true	TRUE	FALSE
BIID_1004283	TRUE	Atrial septal defect	High palate|Global developmental delay|Atrial septal defect|Ventriculomegaly|Congenital contracture|Lumbar kyphosis	male	SAS	false	TRUE	FALSE	16
BIID_1003294		Atrial septal defect	High palate|Pierre-Robin sequence|Downslanted palpebral fissures|Atrial septal defect|Gastroesophageal reflux|Sleep apnea|Feeding difficulties	male	EUR	true	TRUE	FALSE	13
BIID_1003685	TRUE	Atrial septal defect	High palate|Thin upper lip vermilion|Epicanthus|Anteverted nares|Choanal atresia|Sparse and thin eyebrow|Global developmental delay|Generalized hypotonia|Atrial septal defect|Short toe|Short columella|Short palm|Short stature|2-3 toe syndactyly|Wide intermamillary distance|Short phalanx of finger	female	EUR	true	TRUE	FALSE	1
BIID_1007795	TRUE	Atrial septal defect	Hydrocephalus|Hypertelorism|Strabismus|Visual impairment|Autistic behavior|Pectus carinatum|Seizures|Global developmental delay|Joint hypermobility|Atrial septal defect|Ischemic stroke|Short stature|Lumbosacral hirsutism|Choroid plexus papilloma	female	EUR	true	TRUE	FALSE
BIID_1002782		Atrial septal defect	Hydronephrosis|Sensorineural hearing impairment|Congenital hypothyroidism|Agenesis of corpus callosum|Atrial septal defect|Talipes	female	EUR	true	TRUE	FALSE	15
BIID_1007721	TRUE	Atrial septal defect	Hydronephrosis|Thin upper lip vermilion|Autistic behavior|Prominent fingertip pads|Specific learning disability|Dilatation of the ventricular cavity|Atrial septal defect|Horizontal eyebrow|Moderate global developmental delay|Intestinal duplication	female	EUR	true	TRUE	FALSE	12
BIID_1003128	TRUE	Atrial septal defect	Hydronephrosis|Wide mouth|Thick lower lip vermilion|Short philtrum|Posteriorly rotated ears|Autism|Delayed speech and language development|Eczema|Global developmental delay|Atrial septal defect|Abnormal muscle tone|Short stature|Lower limb hypertonia|Almond-shaped palpebral fissure|Fused teeth|Gastrostomy tube feeding in infancy|Feeding difficulties	female	EUR	true	TRUE	FALSE
BIID_1004542	TRUE	Atrial septal defect	Hyperactivity|Seizures|Global developmental delay|Atrial septal defect|Polymicrogyria	male	EUR	true	TRUE	FALSE
BIID_1003984	TRUE	Atrial septal defect	Hypermetropia|Atrial septal defect|Mild global developmental delay	female	EUR	true	TRUE	FALSE
BIID_1005182		Atrial septal defect	Hypertelorism|Short philtrum|Wide nasal bridge|Upslanted palpebral fissure|Microdontia|Agenesis of corpus callosum|Atrial septal defect|Intellectual disability, moderate|Clinodactyly of the 5th finger|Postnatal microcephaly	female	EUR	false	TRUE	FALSE
BIID_1004172		Atrial septal defect	Hypertension|Specific learning disability|Atrial septal defect|Abnormal facial shape|Delayed gross motor development|Abnormality of renal cortex morphology|Cognitive impairment	female	EUR	true	TRUE	FALSE
BIID_1005359		Atrial septal defect	Hypoplasia of the maxilla|Hypodontia|Atrial septal defect|Dimple on nasal tip|Bilateral choanal atresia|Follicular hyperkeratosis	female	EUR	true	TRUE	FALSE
BIID_1004210		Atrial septal defect	Hypospadias|Horseshoe kidney|Abnormality of the outer ear|Low-set ears|Atrial septal defect|Scoliosis|Thoracic hemivertebrae	male	OTHER	false	TRUE	FALSE
BIID_1005207	TRUE	Atrial septal defect	Hypospadias|Malar flattening|Hypertelorism|Low-set ears|Autistic behavior|Global developmental delay|Absent speech|Asymmetry of the thorax|Atrial septal defect|Constipation|Sleep-wake cycle disturbance|Laryngeal cleft|Long toe|Prominent forehead|Long fingers	male	EUR	false	TRUE	FALSE
BIID_1004674		Atrial septal defect	Hypospadias|Smooth philtrum|Thick eyebrow|Abnormality of the frontal hairline|Long palpebral fissure|Hypoplasia of teeth|Delayed puberty|Atrial septal defect|Ganglioneuroma|Hypoplastic philtrum|Bilateral conductive hearing impairment|Aplasia/hypoplasia of the extremities|Uplifted earlobe	male	EUR	true	TRUE	FALSE
BIID_1007597	TRUE	Atrial septal defect	Hypothyroidism|Atrial septal defect|Moderate global developmental delay|Congenital microcephaly	female	EUR	true	TRUE	FALSE
BIID_1003754		Atrial septal defect	Inguinal hernia|Atrial septal defect|Multiple suture craniosynostosis|Cognitive impairment	male	OTHER	false	TRUE	FALSE	4
BIID_1002368		Atrial septal defect	Inguinal hernia|Cryptorchidism|Hypospadias|Sacral dimple|Intrauterine growth retardation|Atrial septal defect	male	EUR	true	TRUE	FALSE
BIID_1002268	TRUE	Atrial septal defect	Inguinal hernia|Narrow mouth|Behavioral abnormality|Atrial septal defect|Long hallux|Tracheoesophageal fistula|Bilateral conductive hearing impairment|Moderate postnatal growth retardation|Moderate global developmental delay|Moderate intrauterine growth retardation	male	EUR	true	TRUE	FALSE
BIID_1005247	TRUE	Atrial septal defect	Inguinal hernia|Thin upper lip vermilion|Progressive microcephaly|Hypertelorism|Downslanted palpebral fissures|Shallow orbits|Long palpebral fissure|Global developmental delay|Atrial septal defect|Flared iliac wings|Slender long bone|Postnatal microcephaly|Tapered finger|Hypoplastic male external genitalia	male	EUR	true	TRUE	FALSE	42
BIID_1002574		Atrial septal defect	Intellectual disability|Atrial septal defect	female	EUR	true	TRUE	FALSE	56
BIID_1005409		Atrial septal defect	Intrauterine growth retardation|Atrial septal defect|Pes planus|Numerous pigmented freckles|Proportionate tall stature|Feeding difficulties|Camptodactyly of finger	female	EUR	true	TRUE	FALSE
BIID_1007750		Atrial septal defect	Joint hypermobility|Mild postnatal growth retardation|Omphalocele|Atrial septal defect|Delayed gross motor development|Short stature|Unilateral absence of pectoralis major muscle|Feeding difficulties in infancy|Diaphragmatic eventration	female	EUR	true	TRUE	FALSE
BIID_1005355	TRUE	Atrial septal defect	Juvenile cataract|Failure to thrive|Atrial septal defect|Abnormality of the tarsal bones|Congenital contracture|External ear malformation|Intellectual disability, severe|Severe global developmental delay	male	EUR	true	TRUE	FALSE
BIID_1003058	TRUE	Atrial septal defect	Long face|Strabismus|Downslanted palpebral fissures|Carious teeth|Atrial septal defect|Vomiting|Constipation|Poor speech|High anterior hairline|Moderate global developmental delay|Slow-growing scalp hair	female	EUR	true	TRUE	FALSE	44
BIID_1003619		Atrial septal defect	Long philtrum|Hearing impairment|Nasolacrimal duct obstruction|Blepharophimosis|Single transverse palmar crease|Hand clenching|Plagiocephaly|Intrauterine growth retardation|Laryngomalacia|Atrial septal defect|Gastroesophageal reflux|Hiatus hernia|Intestinal malrotation|Abnormality of the radius|Radioulnar synostosis|Elbow flexion contracture|Abnormality of the epiglottis|Partially duplicated kidn…	female	EUR	true	TRUE	FALSE
BIID_1007672		Atrial septal defect	Low-set ears|Congenital diaphragmatic hernia|Atrial septal defect|Aplasia/Hypoplasia of the external ear|Aplasia/Hypoplasia of the thumb|Forearm undergrowth|Chylothorax	female	EUR	true	TRUE	FALSE
BIID_1002677	TRUE	Atrial septal defect	Macrocephaly|Epicanthus|Anteverted nares|Strabismus|Single transverse palmar crease|Prominent superficial veins|Global developmental delay|Atrial septal defect|Gastroesophageal reflux|Fine hair|Spina bifida occulta|Capillary hemangiomas	female	EUR	true	TRUE	FALSE
BIID_1007670		Atrial septal defect	Macrocephaly|Hypermetropia|Atrial septal defect|Sandal gap|Congenital thrombocytopenia|Abnormal facial shape|Absent hand|Short forearm|Alopecia totalis|Dyslexia|Unilateral strabismus	female	EUR	true	TRUE	FALSE
BIID_1002778		Atrial septal defect	Macrocephaly|Hypertelorism|Myopia|Anteriorly placed anus|Atrial septal defect|Anal stenosis|Bilateral cleft lip and palate	female	EUR	true	TRUE	FALSE
BIID_1002848		Atrial septal defect	Macrocephaly|Mandibular prognathia|Autistic behavior|Large hands|Seizures|Atrial septal defect|Large forehead|Recurrent upper respiratory tract infections|Intellectual disability, severe|Recurrent hand flapping	female	OTHER	false	TRUE	FALSE
BIID_1004950	TRUE	Atrial septal defect	Malar flattening|Full cheeks|Hypertelorism|Delayed speech and language development|Abnormality of skin pigmentation|Intrauterine growth retardation|Atrial septal defect|Knee flexion contracture|Large earlobe|Anterior creases of earlobe|Long toe|Abnormality of nail color|Infra-orbital crease|Slanting of the palpebral fissure	female	EUR	true	TRUE	FALSE
BIID_1002671		Atrial septal defect	Microcephaly|Aggressive behavior|Nevus flammeus|Atrial septal defect|Hypoplasia of the corpus callosum|Sleep disturbance|Dilation of lateral ventricles|Intellectual disability, severe|Epileptic spasms|Cortical visual impairment	female	EUR	true	TRUE	FALSE
BIID_1005229		Atrial septal defect	Microcephaly|Atrial septal defect|Gastroesophageal reflux|Generalized tonic-clonic seizures|Short stature	female	EUR	true	TRUE	FALSE
BIID_1002147	TRUE	Atrial septal defect	Microcephaly|Coarse facial features|Synophrys|Delayed speech and language development|Hirsutism|Hypopigmentation of the skin|Global developmental delay|Mild postnatal growth retardation|Atrial septal defect	female	SAS	false	TRUE	FALSE	0
BIID_1003657	TRUE	Atrial septal defect	Microcephaly|Epicanthus|Bulbous nose|Webbed neck|Autistic behavior|Atrial septal defect|Bilateral postaxial polydactyly|Wide intermamillary distance|Mild global developmental delay	female	EUR	true	TRUE	FALSE
BIID_1007630		Atrial septal defect	Microcephaly|Epicanthus|Long philtrum|Low-set ears|Glabellar hemangioma|Atrial septal defect|Hypoplasia of the radius|Short stature|Hypoplastic philtrum|Short thumb|Prominent ear helix|Camptodactyly of finger	female	EUR	true	TRUE	FALSE
BIID_1003406	TRUE	Atrial septal defect	Microcephaly|Global developmental delay|Atrial septal defect	female	EUR	true	TRUE	FALSE	3
BIID_1003086	TRUE	Atrial septal defect	Microcephaly|Global developmental delay|Atrial septal defect|Gastroesophageal reflux|Congenital muscular torticollis|Gastrostomy tube feeding in infancy	female	EUR	true	TRUE	FALSE
BIID_1007598	TRUE	Atrial septal defect	Microcephaly|Global developmental delay|Atrial septal defect|Gastroesophageal reflux|Steppage gait	female	EUR	true	TRUE	FALSE
BIID_1007642		Atrial septal defect	Microcephaly|Micrognathia|Atrial septal defect|Overlapping toe|Tracheoesophageal fistula|Mild intrauterine growth retardation|Increased number of teeth	male	EUR	true	TRUE	FALSE
BIID_1003585	TRUE	Atrial septal defect	Microcephaly|Mixed hearing impairment|Protruding ear|Webbed neck|Synophrys|Pectus excavatum|Global developmental delay|Atrial septal defect|Short stature|Feeding difficulties in infancy	female	EUR	true	TRUE	FALSE
BIID_1004580		Atrial septal defect	Microcephaly|Plagiocephaly|Growth delay|Intrauterine growth retardation|Atrial septal defect|Sparse scalp hair|Clinodactyly of the 5th finger	female	EUR	true	TRUE	FALSE
BIID_1004619	TRUE	Atrial septal defect	Microcephaly|Seizures|Global developmental delay|Atrial septal defect|Mild short stature	female	EUR	true	TRUE	FALSE
BIID_1004079	TRUE	Atrial septal defect	Microcephaly|Strabismus|Hypermetropia|Aggressive behavior|Delayed speech and language development|Prominent fingertip pads|Joint laxity|Broad finger|Intrauterine growth retardation|Rotary nystagmus|Atrial septal defect|Pes planus|Low posterior hairline|Short stature|Abnormality of phalanx of finger|Bilateral cryptorchidism|Mild global developmental delay	male	EUR	true	TRUE	FALSE	55
BIID_1004271		Atrial septal defect	Micrognathia|Overfolded helix|Sensorineural hearing impairment|Nevus flammeus|Macrodontia|Atrial septal defect|Abnormally folded helix|Cortical visual impairment	female	EUR	true	TRUE	FALSE
BIID_1005335		Atrial septal defect	Micrognathia|Overfolded helix|Slender finger|Seizures|Oligohydramnios|Atrial septal defect|Congenital contracture|Arthrogryposis multiplex congenita|Elbow flexion contracture|Ulnar deviation of the wrist|Contractures of the joints of the lower limbs|Ankle contracture|Long toe|Central sleep apnea|Contractures of the joints of the upper limbs|Long fingers	female	EUR	true	TRUE	FALSE
BIID_1004151	TRUE	Atrial septal defect	Micrognathia|Shallow orbits|Delayed speech and language development|Intellectual disability, mild|Generalized hypotonia|Joint hypermobility|Atrial septal defect|Drooling|Unsteady gait|Short stature|Feeding difficulties in infancy	male	EUR	true	TRUE	FALSE	48
BIID_1002392		Atrial septal defect	Multicystic kidney dysplasia|Microcephaly|Cutis laxa|Atrial septal defect|Talipes|Athetosis|Congenital contracture|Aplasia/Hypoplasia of the corpus callosum|Cognitive impairment	female	EUR	true	TRUE	FALSE	61
BIID_1003878		Atrial septal defect	Multicystic kidney dysplasia|Microcephaly|Microretrognathia|Prominent nose|Pigmentary retinopathy|Cerebellar hypoplasia|Partial agenesis of the corpus callosum|Atrial septal defect|Short stature	female	EUR	true	TRUE	FALSE	51
BIID_1005088	TRUE	Atrial septal defect	Narrow mouth|Epicanthus|Low anterior hairline|Triangular face|Micrognathia|Prominent nasal bridge|Delayed speech and language development|Global developmental delay|Motor delay|Atrial septal defect|Short foot|Short toe|Broad-based gait|Downturned corners of mouth	female	EUR	true	TRUE	FALSE	8
BIID_1005427	TRUE	Atrial septal defect	Narrow mouth|Full cheeks|Micrognathia|Conductive hearing impairment|Muscular hypotonia|Atrial septal defect|Delayed gross motor development|Short stature|Dilatation of the renal pelvis|Moderate global developmental delay	male	EUR	true	TRUE	FALSE
BIID_1003509	TRUE	Atrial septal defect	Optic nerve hypoplasia|Delayed speech and language development|Atrial septal defect	male	EUR	true	TRUE	FALSE
BIID_1007661		Atrial septal defect	Oral cleft|Malar flattening|Micrognathia|Shallow orbits|Failure to thrive|Atrial septal defect|Thoracolumbar scoliosis|Tapered finger|Retinal detachment	male	EUR	true	TRUE	FALSE
BIID_1007640		Atrial septal defect	Osteopenia|Atrial septal defect|Arthrogryposis multiplex congenita|Fractures of the long bones|Myopathy|Centrally nucleated skeletal muscle fibers|Respiratory failure requiring assisted ventilation|Thoracic kyphoscoliosis|Precocious puberty in females|Gastrostomy tube feeding in infancy	female	AFR	false	TRUE	FALSE
BIID_1007669		Atrial septal defect	Pectus excavatum|Abnormality of the corpus callosum|Atrial septal defect	male	EUR	true	TRUE	FALSE
BIID_1005137		Atrial septal defect	Pelvic kidney|Hypertelorism|Triangular face|Downslanted palpebral fissures|Eczema|Atrial septal defect|Aganglionic megacolon|Clinodactyly of the 5th finger|Clinodactyly of the 3rd toe|Prominent forehead	female	EUR	true	TRUE	FALSE
BIID_1003431	TRUE	Atrial septal defect	Progressive microcephaly|Coarse facial features|Micrognathia|Long palpebral fissure|Muscular hypotonia|Global developmental delay|Atrial septal defect|Preauricular pit	male	SAS	false	TRUE	FALSE	0
BIID_1001004		Atrial septal defect	Prominent nasal bridge|Deeply set eye|Atrial septal defect|Sparse scalp hair|Preauricular pit|Postnatal microcephaly|Anterior creases of earlobe	female	EUR	true	TRUE	FALSE	52
BIID_1003512	TRUE	Atrial septal defect	Prominent nasal bridge|Wide nasal bridge|Thick eyebrow|Global developmental delay|Atrial septal defect|Supernumerary nipple	female	EUR	true	TRUE	FALSE
BIID_1004709	TRUE	Atrial septal defect	Proteinuria|Narrow mouth|Cleft palate|Mixed hearing impairment|Delayed speech and language development|Hypertension|Stroke|Specific learning disability|Atrial septal defect|Flat forehead|Arnold-Chiari type I malformation|Synostosis involving the 1st metacarpal|High anterior hairline|Moyamoya phenomenon|Verrucae|Hemihypotrophy of lower limb	female	EUR	true	TRUE	FALSE
BIID_1003865		Atrial septal defect	Proteinuria|Nephrotic syndrome|Epicanthus|Hypermetropia|Blue sclerae|Prominent fingertip pads|Atrial septal defect|Supernumerary nipple|Proximal placement of thumb|Cognitive impairment	male	EUR	true	TRUE	FALSE	37
BIID_1003567	TRUE	Atrial septal defect	Recurrent urinary tract infections|Visual impairment|Global developmental delay|Atrial septal defect	female	EUR	true	TRUE	FALSE
BIID_1004762	TRUE	Atrial septal defect	Renal corticomedullary cysts|Microcephaly|Mandibular prognathia|Abnormality of the inner ear|Preauricular skin tag|Depressed nasal tip|Ptosis|Global developmental delay|Growth delay|Atrial septal defect|Clinodactyly of the 5th finger|4-5 toe syndactyly|Abnormal renal corticomedullary differentiation|Microtia|Hypoplasia of the cochlea|Aplasia/hypoplasia of the extremities	female	EUR	true	TRUE	FALSE
BIID_1002429	TRUE	Atrial septal defect	Renal cyst|Global developmental delay|Atrial septal defect|Gray matter heterotopias|Protruding tongue|Feeding difficulties	male	SAS	false	TRUE	FALSE	17
BIID_1005121	TRUE	Atrial septal defect	Renal duplication|Macrotia|Hand polydactyly|Global developmental delay|Atrial septal defect|Pes planus|Abnormality of the anus|Supernumerary ribs	male	SAS	false	TRUE	FALSE
BIID_1007616	TRUE	Atrial septal defect	Renal dysplasia|Atrial septal defect|Mild global developmental delay	female	EUR	true	TRUE	FALSE
BIID_1003317	TRUE	Atrial septal defect	Scrotal hypoplasia|Global developmental delay|Atrial septal defect|Frontal bossing|Abnormal mitochondria in muscle tissue|Postnatal growth retardation|Stridor	male	EUR	true	TRUE	FALSE	0
BIID_1003162	TRUE	Atrial septal defect	Sensorineural hearing impairment|Congenital diaphragmatic hernia|Global developmental delay|Arthritis|Atrial septal defect|Knee dislocation|Hepatic arteriovenous malformation	female	EUR	true	TRUE	FALSE
BIID_1002580	TRUE	Atrial septal defect	Short lingual frenulum|Epicanthus|Wide nasal bridge|Atrial septal defect|Short stature|Prominent forehead|Moderate global developmental delay	female	EUR	true	TRUE	FALSE	41
BIID_1003153	TRUE	Atrial septal defect	Short philtrum|Deeply set eye|Carious teeth|Delayed speech and language development|Global developmental delay|Atrial septal defect|Chronic diarrhea|Intellectual disability, moderate|Long nose|Marked delay in bone age|Short stature	female	EUR	true	TRUE	FALSE	15
BIID_1004545	TRUE	Atrial septal defect	Synophrys|Global developmental delay|Atrial septal defect|Craniofacial asymmetry|Feeding difficulties in infancy	female	EUR	true	TRUE	FALSE
BIID_1002821	TRUE	Atrial septal defect	Thick lower lip vermilion|Malar flattening|Coarse facial features|Strabismus|Autism|Impaired social interactions|Delayed speech and language development|Hypermelanotic macule|Seizures|Global developmental delay|Atrial septal defect|Abnormal facial shape|Frontal bossing|Hypoplasia of teeth	male	EUR	true	TRUE	FALSE
BIID_1002520		Atrial septal defect	Thick lower lip vermilion|Thick upper lip vermilion|Microcephaly|Arachnodactyly|Intrauterine growth retardation|Atrial septal defect|Tented upper lip vermilion|Intellectual disability, severe	male	SAS	false	TRUE	FALSE
BIID_1002849	TRUE	Atrial septal defect	Thick lower lip vermilion|Thick upper lip vermilion|Microcephaly|Long face|Protruding ear|Brachydactyly|Atrial septal defect|Short stature|Broad hallux|Moderate global developmental delay	male	OTHER	false	TRUE	FALSE
BIID_1002110	TRUE	Atrial septal defect	Thin upper lip vermilion|Wide nose|Delayed speech and language development|Atrial septal defect	female	EUR	true	TRUE	FALSE
BIID_1002222	TRUE	Atrial septal defect	Thin vermilion border|Microcephaly|Abnormality of the pinna|Hypertrichosis|Agenesis of corpus callosum|Atrial septal defect|Short stature|Contracture of the proximal interphalangeal joint of the 5th finger|Moderate global developmental delay	male	EUR	true	TRUE	FALSE	23
BIID_1003688	TRUE	Atrial septal defect	Unilateral renal agenesis|Hypertelorism|Abnormality of the pinna|Intrauterine growth retardation|Atrial septal defect|Anal atresia|Mild global developmental delay	male	EUR	true	TRUE	FALSE
BIID_1002794	TRUE	Atrial septal defect	Ureteral duplication|Vesicoureteral reflux|Proteinuria|Chronic kidney disease|Nephrocalcinosis|Microcornea|Upslanted palpebral fissure|Oligodontia|Seizures|Global developmental delay|Plagiocephaly|Growth delay|Small for gestational age|Atrial septal defect|Exocrine pancreatic insufficiency|Pancytopenia|Aplasia/Hypoplasia of metatarsal bones|Hypercalciuria|Abnormality of the cerebral white matter|…	female	EUR	true	TRUE	FALSE
BIID_1002477	TRUE	Atrial septal defect	Ureteropelvic junction obstruction|Low-set, posteriorly rotated ears|Downslanted palpebral fissures|Delayed speech and language development|Delayed puberty|Specific learning disability|Bilateral ptosis|Atrial septal defect|Short stature|Multiple cafe-au-lait spots|Numerous pigmented freckles|Excessive wrinkling of palmar skin|High anterior hairline|Moderate global developmental delay	male	EUR	true	TRUE	FALSE
BIID_1005345		Atrial septal defect	Urinary urgency|Small thenar eminence|Plagiocephaly|Atrial septal defect|Hemivertebrae|Crossed fused renal ectopia|Aplasia/Hypoplasia of the phalanges of the thumb|Asymmetry of the mouth	male	EUR	true	TRUE	FALSE
BIID_1002139	TRUE	Atrial septal defect	Wide mouth|Short philtrum|Low-set ears|Astigmatism|Strabismus|Myopia|Optic nerve coloboma|Arachnodactyly|Global developmental delay|Dystonia|Plagiocephaly|Atrial septal defect|Talipes equinovarus|Febrile seizures|Thoracic scoliosis|Long nose|Mottled pigmentation of the trunk and proximal extremities|Congenital bilateral ptosis|Facial hirsutism	female	SAS	false	TRUE	FALSE	10
BIID_1003190	TRUE	Atrial septal defect|Abnormal cardiac ventricle morphology	Hypertelorism|Micrognathia|Cupped ear|Overfolded helix|Autistic behavior|Delayed speech and language development|Atrial septal defect|Abnormal cardiac ventricle morphology|Abnormal facial shape|Highly arched eyebrow|Short stature	male	EUR	true	TRUE	FALSE	0
BIID_1003503		Atrial septal defect|Abnormal mitral valve morphology|Patent ductus arteriosus|Abnormal aortic morphology|Hypoplastic left heart|Dysplastic aortic valve	Narrow mouth|Cleft palate|Accessory oral frenulum|Epicanthus|Hypertelorism|Low-set ears|Hypermetropia|Upslanted palpebral fissure|Narrow chest|Sacral dimple|Postaxial hand polydactyly|Atrial septal defect|Abnormal mitral valve morphology|Patent ductus arteriosus|Abnormal aortic morphology|Hypoplastic left heart|Rhizomelic arm shortening|Dysplastic aortic valve|Abnormality of the palmar creases|Fe…	female	EUR	true	TRUE	FALSE
BIID_1003636		Atrial septal defect|Abnormal pulmonary valve morphology	Multicystic kidney dysplasia|Pelvic kidney|Vaginal atresia|Broad forehead|Abnormal renal morphology|Abnormality of the urethra|Atrial septal defect|Abnormal pulmonary valve morphology|Anal atresia|Downturned corners of mouth	female	EUR	true	TRUE	FALSE
BIID_1003154	TRUE	Atrial septal defect|Abnormality of cardiovascular system morphology|Abnormality of the pulmonary veins	Brachycephaly|Abnormality of the eye|Blepharophimosis|Autism|Global developmental delay|Atrial septal defect|Abnormal facial shape|Large fleshy ears|Abnormality of cardiovascular system morphology|Short long bone|Bilateral single transverse palmar creases|Abnormality of the pulmonary veins|Hernia	male	EUR	true	TRUE	FALSE
BIID_1004281	TRUE	Atrial septal defect|Abnormality of cardiovascular system morphology|Aortopulmonary window|Interrupted aortic arch	Epicanthus|Long philtrum|Low-set ears|Anteverted nares|Global developmental delay|Atrial septal defect|Generalized seizures|Leukoencephalopathy|Abnormality of cardiovascular system morphology|Congenital microcephaly|Aortopulmonary window|Interrupted aortic arch	female	EUR	true	TRUE	FALSE
BIID_1003945	TRUE	Atrial septal defect|Abnormality of the pulmonary artery|Echogenic intracardiac focus	Delayed speech and language development|Global developmental delay|Muscle weakness|Joint hypermobility|Atrial septal defect|Asthma|3-Methylglutaconic aciduria|Abnormality of the pulmonary artery|Echogenic intracardiac focus	female	EUR	true	TRUE	FALSE
BIID_1003095		Atrial septal defect|Aortic aneurysm|Muscular ventricular septal defect	Hypertelorism|Long philtrum|Single transverse palmar crease|Intrauterine growth retardation|Atrial septal defect|Aortic aneurysm|Highly arched eyebrow|Postnatal growth retardation|Muscular ventricular septal defect	female	EUR	true	TRUE	FALSE
BIID_1005373		Atrial septal defect|Aortic regurgitation	Glaucoma|Subcapsular cataract|Chorioretinal atrophy|Myopia|Retinal dystrophy|Dental malocclusion|Hyperthyroidism|Atrial septal defect|Aortic regurgitation	female	EUR	true	TRUE	FALSE	8
BIID_1003863		Atrial septal defect|Aortic regurgitation	Narrow mouth|Thick lower lip vermilion|Thick upper lip vermilion|Everted lower lip vermilion|Absent speech|Atrial septal defect|Aortic regurgitation|Myopathic facies|Drooling|Inverted nipples|Bruxism|Periventricular leukomalacia|Aplasia/Hypoplasia of the distal phalanx of the 5th finger|Aplasia/Hypoplasia of the distal phalanges of the hand|Prominent ear helix|Tented upper lip vermilion	male	EUR	true	TRUE	FALSE
BIID_1007793	TRUE	Atrial septal defect|Bradycardia	Choanal atresia|Retinal coloboma|Delayed speech and language development|Abnormality of the larynx|Atrial septal defect|Bradycardia	female	EUR	true	TRUE	FALSE
BIID_1004163	TRUE	Atrial septal defect|Cardiomyopathy|Abnormality of ductus venosus blood flow	Epicanthus|Full cheeks|Low anterior hairline|Hypertelorism|Long philtrum|Low-set ears|Wide nasal bridge|Anteverted nares|Webbed neck|Edema|Bilateral ptosis|Premature birth|Atrial septal defect|Cardiomyopathy|Fetal cystic hygroma|Abnormality of ductus venosus blood flow|Mild global developmental delay|Fetal fifth finger clinodactyly	female	EUR	true	TRUE	FALSE
BIID_1001515		Atrial septal defect|Coarctation of aorta	Atrial septal defect|Coarctation of aorta	female	EUR	false	FALSE	TRUE
BIID_1000603		Atrial septal defect|Coarctation of aorta	Atrial septal defect|Coarctation of aorta	male	EUR	true	FALSE	TRUE
BIID_1000231		Atrial septal defect|Coarctation of aorta	Atrial septal defect|Coarctation of aorta	male	EUR	true	FALSE	TRUE
BIID_1007718	TRUE	Atrial septal defect|Coarctation of aorta	Conductive hearing impairment|Short attention span|Intellectual disability, mild|Motor delay|Disproportionate tall stature|Atrial septal defect|Coarctation of aorta|Penile hypospadias|Enuresis nocturna	male	EUR	true	TRUE	FALSE
BIID_1003559	TRUE	Atrial septal defect|Coarctation of aorta	Submucous cleft hard palate|Low-set ears|Cupped ear|Overfolded helix|Delayed speech and language development|Global developmental delay|Atrial septal defect|Coarctation of aorta|Generalized joint laxity|Aplasia/Hypoplasia of the nails|Asymmetry of the ears	female	EUR	true	TRUE	FALSE
BIID_1007648		Atrial septal defect|Coarctation of aorta	Webbed neck|Short neck|Atrial septal defect|Coarctation of aorta|Short stature	male	EUR	true	TRUE	FALSE
BIID_1005407	TRUE	Atrial septal defect|Cor triatriatum|Right atrial isomerism	Hydrocele testis|Wide nose|Autism|Seizures|Global developmental delay|Atrial septal defect|Cor triatriatum|Right atrial isomerism	male	EUR	true	TRUE	FALSE
BIID_1003911		Atrial septal defect|Dextrocardia	Cafe-au-lait spot|Intellectual disability, mild|Atrial septal defect|Dextrocardia|Abnormality of the trachea|Fused cervical vertebrae|Crossed fused renal ectopia|Abnormality of the sacrum|Short thumb	female	EUR	true	TRUE	FALSE
BIID_1003767		Atrial septal defect|Dextrocardia|Persistent left superior vena cava|Perimembranous ventricular septal defect	Astigmatism|Hypermetropia|Hypothyroidism|Atrial septal defect|Dextrocardia|Pulmonary hypoplasia|Decreased antibody level in blood|Persistent left superior vena cava|Perimembranous ventricular septal defect	male	EUR	true	TRUE	FALSE	15
BIID_1003615		Atrial septal defect|Double outlet right ventricle with subpulmonary ventricular septal defect without pulmonary stenosis	Sprengel anomaly|Atrial septal defect|Sleep disturbance|Butterfly vertebrae|Unilateral strabismus|Double outlet right ventricle with subpulmonary ventricular septal defect without pulmonary stenosis|Cognitive impairment	female	EUR	true	TRUE	FALSE
BIID_1002801		Atrial septal defect|Dysplastic pulmonary valve	Ectopic kidney|Cleft palate|Congenital cataract|Microphthalmia|Abnormal renal morphology|Craniosynostosis|Atrial septal defect|Asplenia|Intestinal malrotation|Abnormality of the anus|Proximal radio-ulnar synostosis|Dysplastic pulmonary valve	female	EUR	true	TRUE	FALSE	13
BIID_1004629	TRUE	Atrial septal defect|Dysplastic pulmonary valve	Narrow forehead|Low-set ears|Global developmental delay|Atrial septal defect|Dysplastic pulmonary valve	male	EUR	true	TRUE	FALSE	3
BIID_1002567		Atrial septal defect|Left aortic arch with retroesophageal right subclavian artery	Pelvic kidney|Epicanthus|Joint laxity|Atrial septal defect|Dysphagia|Constipation|Generalized lymphadenopathy|3-4 toe syndactyly|Left aortic arch with retroesophageal right subclavian artery	male	EUR	true	TRUE	FALSE	15
BIID_1007427		Atrial septal defect|Left atrial isomerism	Atrial septal defect|Left atrial isomerism	male	EUR	true	TRUE	FALSE
BIID_1005430	TRUE	Atrial septal defect|Left ventricular hypertrophy	Optic nerve hypoplasia|Single transverse palmar crease|Global developmental delay|Intrauterine growth retardation|Polyhydramnios|Atrial septal defect|Left ventricular hypertrophy|Nonimmune hydrops fetalis|Thrombocytopenia|Anemia|Congenital thrombocytopenia|Intracranial hemorrhage|Conjugated hyperbilirubinemia|Prominent forehead|Infra-orbital crease	male	EUR	true	TRUE	FALSE
BIID_1002843	TRUE	Atrial septal defect|Mitral regurgitation	Aggressive behavior|Global developmental delay|Atrial septal defect|Mitral regurgitation|Abnormal facial shape	male	EUR	true	TRUE	FALSE	10
BIID_1004495		Atrial septal defect|Mitral valve prolapse|Dilated cardiomyopathy	Micrognathia|Low-set, posteriorly rotated ears|Conductive hearing impairment|Seizures|Generalized hypotonia|Delayed closure of the anterior fontanelle|Atrial septal defect|Mitral valve prolapse|Dilated cardiomyopathy|Frontal bossing|Constipation|Gastroesophageal reflux|Deep palmar crease|Feeding difficulties in infancy	female	EUR	true	TRUE	FALSE
BIID_1003105		Atrial septal defect|Muscular subvalvular aortic stenosis	Autistic behavior|Atrial septal defect|Muscular subvalvular aortic stenosis|Generalized myoclonic seizures|Scoliosis|Intellectual disability, severe	female	EUR	true	TRUE	FALSE
BIID_1003076		Atrial septal defect|Non-restrictive ventricular septal defect	Bifid uvula|Micrognathia|Sacral dimple|Atrial septal defect|Bilateral talipes equinovarus|Bilateral conductive hearing impairment|Non-restrictive ventricular septal defect	female	SAS	false	TRUE	FALSE
BIID_1004159	TRUE	Atrial septal defect|Paroxysmal atrial fibrillation|Arrhythmia	High palate|Low-set ears|Downslanted palpebral fissures|Ptosis|Proptosis|Thick eyebrow|Pectus excavatum|Slender finger|Atrial septal defect|High, narrow palate|Paroxysmal atrial fibrillation|Tapered finger|Broad uvula|Mild global developmental delay|Arrhythmia|Slanting of the palpebral fissure	female	EUR	true	TRUE	FALSE
BIID_1005585		Atrial septal defect|Partially anomalous pulmonary venous connection	Atrial septal defect|Partially anomalous pulmonary venous connection	female	EUR	true	FALSE	TRUE
BIID_1005632		Atrial septal defect|Partially anomalous pulmonary venous connection	Atrial septal defect|Partially anomalous pulmonary venous connection	female	EUR	true	FALSE	TRUE
BIID_1004088	TRUE	Atrial septal defect|Patent ductus arteriosus	Autistic behavior|Global developmental delay|Failure to thrive in infancy|Atrial septal defect|Patent ductus arteriosus|Cavum septum pellucidum	male	EUR	true	TRUE	FALSE	17
BIID_1000944	TRUE	Atrial septal defect|Patent ductus arteriosus	Brachydactyly|Atrial septal defect|Patent ductus arteriosus|Inverted nipples|Attention deficit hyperactivity disorder|Mild global developmental delay	male	EUR	true	TRUE	FALSE	4
BIID_1007668		Atrial septal defect|Patent ductus arteriosus	Cleft palate|Dolichocephaly|Hypertelorism|Micrognathia|Hearing impairment|Prominent nose|Arachnodactyly|Agenesis of corpus callosum|Atrial septal defect|Patent ductus arteriosus|Sagittal craniosynostosis|Downslanted palpebral fissures|Bilateral cryptorchidism|Joint contracture of the 3rd finger|Deviation of the 2nd finger	male	EUR	true	TRUE	FALSE
BIID_1002663	TRUE	Atrial septal defect|Patent ductus arteriosus	Epicanthus|Hypertelorism|Wide nasal bridge|Broad nasal tip|Strabismus|Delayed speech and language development|Polyhydramnios|Atrial septal defect|Patent ductus arteriosus|Sagittal craniosynostosis|Mild global developmental delay	female	EUR	true	TRUE	FALSE
BIID_1002783	TRUE	Atrial septal defect|Patent ductus arteriosus	Hypertelorism|Sensorineural hearing impairment|Choanal stenosis|Chorioretinal atrophy|Corneal scarring|Atrial septal defect|Patent ductus arteriosus|Intellectual disability, moderate|Prominent forehead|Moderate global developmental delay|Abnormal lacrimal duct morphology|Feeding difficulties	female	EUR	false	TRUE	FALSE
BIID_1004161	TRUE	Atrial septal defect|Patent ductus arteriosus	Hypospadias|Unilateral renal agenesis|Cleft palate|Hydrocephalus|Hypertelorism|Broad forehead|Micrognathia|Preauricular skin tag|Retinal hemorrhage|Atrial septal defect|Patent ductus arteriosus|Gastroesophageal reflux|Tracheobronchomalacia|Vertebral segmentation defect|Abnormality of the retinal vasculature|Microtia|Severe global developmental delay|Subdural hemorrhage|Asymmetric growth	male	EUR	true	TRUE	FALSE
BIID_1003304	TRUE	Atrial septal defect|Patent ductus arteriosus	Seizures|Global developmental delay|Bilateral ptosis|Atrial septal defect|Patent ductus arteriosus|Gastroesophageal reflux|Hypoplasia of the corpus callosum|Abnormality of the periventricular white matter|Developmental stagnation at onset of seizures|Facial palsy	female	EUR	true	TRUE	FALSE
BIID_1004795	TRUE	Atrial septal defect|Patent ductus arteriosus	Seizures|Global developmental delay|Intrauterine growth retardation|Atrial septal defect|Patent ductus arteriosus|Prominent median palatal raphe	female	EUR	true	TRUE	FALSE	16
BIID_1004663		Atrial septal defect|Patent ductus arteriosus	Specific learning disability|Obesity|Atrial septal defect|Patent ductus arteriosus|Gastroesophageal reflux|Recurrent lower respiratory tract infections|Aspiration|Prolonged neonatal jaundice|Abnormality of the epiphysis of the femoral head	female	EUR	true	TRUE	FALSE
BIID_1003557	TRUE	Atrial septal defect|Patent ductus arteriosus	Thin vermilion border|Microcephaly|Epicanthus|Short chin|Macrotia|Strabismus|Downslanted palpebral fissures|Long eyelashes|Sacral dimple|Eczema|Tapered finger|Global developmental delay|Atrial septal defect|Patent ductus arteriosus|Highly arched eyebrow|Short nose|Clinodactyly of the 5th finger|Poor fine motor coordination	female	EUR	true	TRUE	FALSE
BIID_1004797	TRUE	Atrial septal defect|Patent ductus arteriosus	Triangular face|Delayed speech and language development|Specific learning disability|Atrial septal defect|Patent ductus arteriosus|Esophageal atresia|Tracheoesophageal fistula|Relative macrocephaly|2-3 toe syndactyly|Supernumerary ribs|Wide intermamillary distance|Arnold-Chiari type I malformation	male	EUR	true	TRUE	FALSE	27
BIID_1007673		Atrial septal defect|Patent ductus arteriosus after premature birth	Cafe-au-lait spot|Plagiocephaly|Atrial septal defect|Splenomegaly|Anal atresia|Short stature|Patent ductus arteriosus after premature birth|Mild microcephaly	male	EUR	true	TRUE	FALSE
BIID_1003526	TRUE	Atrial septal defect|Patent ductus arteriosus after premature birth	Epicanthus|Pointed chin|Hypertelorism|Blue sclerae|Failure to thrive in infancy|Atrial septal defect|Downturned corners of mouth|Incisional hernia|Postnatal growth retardation|Moderate global developmental delay|Patent ductus arteriosus after premature birth|Cognitive impairment	male	EUR	true	TRUE	FALSE
BIID_1005248		Atrial septal defect|Patent ductus arteriosus|Abnormal morphology of the left ventricle|Arrhythmia	Sensorineural hearing impairment|Atrial septal defect|Patent ductus arteriosus|Abnormal morphology of the left ventricle|Cerebral atrophy|Abnormality of the upper respiratory tract|Recurrent infections in infancy and early childhood|Demyelinating peripheral neuropathy|Bilateral sensorineural hearing impairment|Arrhythmia	female	EUR	true	TRUE	FALSE	11
BIID_1002826	TRUE	Atrial septal defect|Patent ductus arteriosus|Abnormality of cardiovascular system morphology	Epicanthus|Hypertelorism|Upslanted palpebral fissure|Seizures|Global developmental delay|Hypertonia|Atrial septal defect|Patent ductus arteriosus|Overlapping toe|Abnormality of cardiovascular system morphology|Aplasia/Hypoplasia of the corpus callosum|Microtia	female	AFR	false	TRUE	FALSE
BIID_1007646		Atrial septal defect|Patent ductus arteriosus|Coarctation of aorta	Pierre-Robin sequence|Atrial septal defect|Patent ductus arteriosus|Coarctation of aorta|Severe intrauterine growth retardation	male	EUR	true	TRUE	FALSE	20
BIID_1007776		Atrial septal defect|Patent ductus arteriosus|Pulmonary arterial hypertension|Abnormality of ductus venosus blood flow	Epicanthus|Pointed chin|Hypertelorism|Long philtrum|Low-set ears|Nevus flammeus|Joint hypermobility|Atrial septal defect|Patent ductus arteriosus|Small nail|Clinodactyly of the 5th toe|Pulmonary arterial hypertension|Short stature|Long toe|Abnormality of ductus venosus blood flow|Abnormality of umbilical vein blood flow|Clinodactyly of the 4th toe|Broad 5th toe|Pulmonary sequestration|Urogenital …	female	EUR	true	TRUE	FALSE
BIID_1003869	TRUE	Atrial septal defect|Patent foramen ovale	High palate|Short attention span|Hyperactivity|Motor delay|Joint laxity|Atrial septal defect|Patent foramen ovale|Abnormal facial shape|Abnormal muscle tone|Poor fine motor coordination|Hypoplastic helices|Long toe|Long uvula|Abnormality of joint mobility|Long fingers	male	EUR	true	TRUE	FALSE	15
BIID_1004848	TRUE	Atrial septal defect|Patent foramen ovale|Abnormal pericardium morphology	Cryptorchidism|Congenital diaphragmatic hernia|Global developmental delay|Atrial septal defect|Patent foramen ovale|Abnormal pericardium morphology|Abnormal facial shape|Gastroesophageal reflux|Hypoplastic nipples	male	EUR	true	TRUE	FALSE	32
BIID_1005429		Atrial septal defect|Persistent left superior vena cava|Abnormal vena cava morphology	Congenital diaphragmatic hernia|Omphalocele|Atrial septal defect|Pulmonary hypoplasia|Bronchomalacia|Persistent left superior vena cava|Abnormal vena cava morphology	female	EAS	false	TRUE	FALSE
BIID_1002922		Atrial septal defect|Pulmonary arterial hypertension	Bulbar palsy|Atrial septal defect|Pulmonary arterial hypertension|Respiratory insufficiency due to muscle weakness|Bronchomalacia|Arthrogryposis multiplex congenita|Skeletal myopathy|Talipes calcaneovarus	female	EUR	true	TRUE	FALSE
BIID_1002770	TRUE	Atrial septal defect|Pulmonary arterial hypertension	Cryptorchidism|Global developmental delay|Atrial septal defect|Pulmonary arterial hypertension|Distal arthrogryposis|Chronic lung disease|Bilateral single transverse palmar creases|Unilateral ptosis	male	AFR	false	TRUE	FALSE
BIID_1007596	TRUE	Atrial septal defect|Pulmonary artery stenosis	Microcephaly|Congenital cataract|Global developmental delay|Atrial septal defect|Gait ataxia|Pulmonary artery stenosis|Bilateral sensorineural hearing impairment	female	EUR	true	TRUE	FALSE
BIID_1007804		Atrial septal defect|Pulmonic stenosis	Abnormality of the vagina|Aplasia of the uterus|Thin vermilion border|Hypertelorism|Smooth philtrum|Long philtrum|Low-set ears|Abnormality of the ear|Primary amenorrhea|Bilateral ptosis|Atrial septal defect|Pulmonic stenosis|Short toe|Sandal gap|Short metacarpal|Broad hallux phalanx|Abnormal size of the palpebral fissures	female	EUR	true	TRUE	FALSE
BIID_1005508		Atrial septal defect|Pulmonic stenosis	Atrial septal defect|Pulmonic stenosis	male	EUR	true	FALSE	TRUE
BIID_1005589		Atrial septal defect|Pulmonic stenosis	Atrial septal defect|Pulmonic stenosis	female	EUR	true	FALSE	TRUE
BIID_1005606		Atrial septal defect|Pulmonic stenosis	Atrial septal defect|Pulmonic stenosis	female	EUR	true	FALSE	TRUE
BIID_1005692		Atrial septal defect|Pulmonic stenosis	Atrial septal defect|Pulmonic stenosis	female	EUR	true	FALSE	TRUE
BIID_1007738		Atrial septal defect|Pulmonic stenosis	Atrial septal defect|Pulmonic stenosis|Short stature|Intellectual disability, borderline	female	EUR	true	TRUE	FALSE	21
BIID_1003909		Atrial septal defect|Pulmonic stenosis	Chronic otitis media|Broad neck|Downslanted palpebral fissures|Delayed puberty|Dry skin|Bilateral ptosis|Atrial septal defect|Pulmonic stenosis|Fine hair|Gray matter heterotopias|Intellectual disability, moderate|Severe short stature|Feeding difficulties in infancy	female	SAS	false	TRUE	FALSE	6
BIID_1003312		Atrial septal defect|Pulmonic stenosis	Cryptorchidism|Hypospadias|Hirsutism|Omphalocele|Atrial septal defect|Pulmonic stenosis|Gastroesophageal reflux|Broad thumb	male	EUR	true	TRUE	FALSE	19
BIID_1002957	TRUE	Atrial septal defect|Pulmonic stenosis	Cryptorchidism|Narrow mouth|High palate|Hypertelorism|Short chin|Low-set ears|Downslanted palpebral fissures|Long eyelashes|Delayed speech and language development|Sacral dimple|Prominent fingertip pads|Motor delay|Limited elbow extension|Atrial septal defect|Pulmonic stenosis|Talipes|Constipation|Limited knee extension|Clinodactyly of the 5th finger|Broad eyebrow|Feeding difficulties|Cognitive i…	male	EUR	true	TRUE	FALSE	21
BIID_1004060		Atrial septal defect|Pulmonic stenosis	Cryptorchidism|Pointed chin|Square face|Soft skin|Broad palm|Intellectual disability, mild|Atrial septal defect|Pulmonic stenosis|Broad foot|Infantile muscular hypotonia	male	OTHER	false	TRUE	FALSE	14
BIID_1004203	TRUE	Atrial septal defect|Pulmonic stenosis	Cryptorchidism|Renal dysplasia|Lower lip pit|Delayed cranial suture closure|Hearing impairment|Abnormality of the pinna|Preauricular skin tag|Hypermetropia|Esotropia|Prominent fingertip pads|Bilateral ptosis|Atrial septal defect|Pulmonic stenosis|Downturned corners of mouth|Short nose|Short stature|2-3 toe syndactyly|4-5 toe syndactyly|Sparse lateral eyebrow|Bilateral single transverse palmar cre…	male	SAS	false	TRUE	FALSE	3
BIID_1005380	TRUE	Atrial septal defect|Pulmonic stenosis	Lop ear|Hypertonia|Laryngomalacia|Atrial septal defect|Pulmonic stenosis|Increased serum lactate|Epicanthus|Unilateral narrow palpebral fissure|Moderate global developmental delay|Congenital microcephaly	male	EUR	true	TRUE	FALSE	43
BIID_1004753	TRUE	Atrial septal defect|Pulmonic stenosis	Short lingual frenulum|Prominent occiput|Hypertelorism|Overfolded helix|Telecanthus|Intellectual disability|Global developmental delay|Atrial septal defect|Pulmonic stenosis|Downturned corners of mouth|Redundant neck skin|Wide intermamillary distance|Nevus flammeus of the forehead	female	EUR	true	TRUE	FALSE	14
BIID_1002595		Atrial septal defect|Pulmonic stenosis|Bradycardia	Renal cyst|Narrow mouth|Cleft palate|Micrognathia|Macrotia|Sensorineural hearing impairment|Wide nasal bridge|Sparse eyelashes|Hypothyroidism|Dry skin|Ectodermal dysplasia|Atrial septal defect|Pulmonic stenosis|Bradycardia|Talipes|Sparse scalp hair|Absent eyebrow|Aganglionic megacolon|Hypercalcemia|Ankyloblepharon	female	EUR	true	TRUE	FALSE	21
BIID_1007780	TRUE	Atrial septal defect|Pulmonic stenosis|Patent ductus arteriosus	Pointed chin|Hypertelorism|Broad forehead|Low-set ears|Prominent nasal bridge|Broad nasal tip|Strabismus|Blue sclerae|Atrial septal defect|Pulmonic stenosis|Patent ductus arteriosus|Frontal bossing|Thoracic scoliosis|Disproportionate short-trunk short stature|Moderate global developmental delay	male	EUR	true	TRUE	FALSE	16
BIID_1002966	TRUE	Atrial septal defect|Pulmonic stenosis|Supraventricular tachycardia	Cryptorchidism|Vesicoureteral reflux|Epicanthus|Hypertelorism|Short chin|Ptosis|Sparse and thin eyebrow|Lymphedema|Muscular hypotonia|Global developmental delay|Myoclonus|Polyhydramnios|Atrial septal defect|Pulmonic stenosis|Gastroesophageal reflux|Sparse scalp hair|Short nose|Supraventricular tachycardia|Tapered finger|Deep palmar crease|Wide intermamillary distance	male	EUR	true	TRUE	FALSE	57
BIID_1007805		Atrial septal defect|Restrictive cardiomyopathy	Atrial septal defect|Restrictive cardiomyopathy	male	SAS	false	FALSE	TRUE
BIID_1007698	TRUE	Atrial septal defect|Right ventricular hypertrophy	Hyperpigmentation of the skin|Joint hypermobility|Laryngomalacia|Atrial septal defect|Right ventricular hypertrophy|Abnormal facial shape|Mixed hypo- and hyperpigmentation of the skin|Moderate global developmental delay	female	SAS	false	TRUE	FALSE
BIID_1005330	TRUE	Atrial septal defect|Sinus tachycardia	Epicanthus|Full cheeks|Round face|Abnormality of the pinna|Anteverted nares|Joint hypermobility|Atrial septal defect|Recurrent lower respiratory tract infections|Increased body weight|Respiratory infections in early life|Tented upper lip vermilion|Moderate global developmental delay|Sinus tachycardia	female	EUR	true	TRUE	FALSE
BIID_1007774		Atrial septal defect|Supraventricular tachycardia with an accessory connection mediated pathway	Autistic behavior|Joint hypermobility|Atrial septal defect|Finger joint hypermobility|Attention deficit hyperactivity disorder|Supraventricular tachycardia with an accessory connection mediated pathway	male	EUR	true	TRUE	FALSE
BIID_1007664	TRUE	Atrial septal defect|Totally anomalous pulmonary venous connection	Brachycephaly|Microcephaly|Short philtrum|Depressed nasal tip|Synophrys|Sacral dimple|Global developmental delay|Intrauterine growth retardation|Atrial septal defect|Bladder fistula|Abnormality of the anus|Totally anomalous pulmonary venous connection|Widely spaced primary teeth|Microtia|U-Shaped upper lip vermilion|Gastrostomy tube feeding in infancy|Camptodactyly of finger	female	OTHER	false	TRUE	FALSE
BIID_1003291		Atrial septal defect|Totally anomalous pulmonary venous connection|Patent ductus arteriosus after birth at term	Atrial septal defect|Totally anomalous pulmonary venous connection|Patent ductus arteriosus after birth at term	male	EUR	true	FALSE	TRUE	6
BIID_1005391	TRUE	Atrial septal defect|Tricuspid regurgitation	Cleft palate|Hypermetropia|Atrial septal defect|Splenomegaly|Diarrhea|Abnormality of neuronal migration|Tricuspid regurgitation|Yellow-brown discoloration of the teeth|Hypoplasia of teeth|Excessive skin wrinkling on dorsum of hands and fingers|Severe global developmental delay	male	EUR	true	TRUE	FALSE
BIID_1005553		Atrial septal defect|Ventricular septal defect	Atrial septal defect|Ventricular septal defect	male	EUR	true	FALSE	TRUE
BIID_1001035		Atrial septal defect|Ventricular septal defect	Atrial septal defect|Ventricular septal defect	female	OTHER	false	FALSE	TRUE
BIID_1005457		Atrial septal defect|Ventricular septal defect	Atrial septal defect|Ventricular septal defect	male	EUR	true	FALSE	TRUE
BIID_1003634	TRUE	Atrial septal dilatation	Delayed speech and language development|Gastroesophageal reflux|Tracheoesophageal fistula|Prominent forehead|Moderate global developmental delay|Atrial septal dilatation	male	EUR	true	TRUE	FALSE
BIID_1005011		Atrioventricular septal defect	Abnormality of female internal genitalia|Postaxial hand polydactyly|Postaxial foot polydactyly|Anal atresia|Atrioventricular septal defect	female	EUR	true	TRUE	FALSE	71
BIID_1004646		Atrioventricular septal defect	Abnormality of the palate|Brachydactyly|Intellectual disability, mild|Bilateral ptosis|Sandal gap|Highly arched eyebrow|Gastrointestinal dysmotility|Atrioventricular septal defect|Bilateral single transverse palmar creases|Malar prominence	male	EUR	true	TRUE	FALSE
BIID_1001620		Atrioventricular septal defect	Atrioventricular septal defect|Abnormal facial shape|Iris coloboma|Vesicoureteral reflux	male	EUR	true	TRUE	FALSE
BIID_1007604		Atrioventricular septal defect	Choanal atresia|Jaundice|Intrauterine growth retardation|Polyhydramnios|Esophageal atresia|Tracheoesophageal fistula|Hyperbilirubinemia|Biliary atresia|Atrioventricular septal defect|Long toe|Long fingers	female	EUR	true	TRUE	FALSE
BIID_1002807		Atrioventricular septal defect	Downslanted palpebral fissures|Tracheoesophageal fistula|Hemivertebrae|Wide intermamillary distance|Atrioventricular septal defect	female	EUR	true	TRUE	FALSE
BIID_1004586		Atrioventricular septal defect	Hypertelorism|Seizures|Specific learning disability|Joint hypermobility|Delayed closure of the anterior fontanelle|Enlarged cisterna magna|Atrioventricular septal defect|High anterior hairline	male	EUR	true	TRUE	FALSE
BIID_1002324	TRUE	Atrioventricular septal defect	Inguinal hernia|Unilateral renal agenesis|Abnormality of vision|Visual impairment|Optic nerve dysplasia|Macrodontia|Absence seizures|Abnormality of the cervical spine|Proportionate short stature|Cervical segmentation defect|Atrioventricular septal defect|Moderate global developmental delay|Cognitive impairment	male	EUR	true	TRUE	FALSE
BIID_1003704		Atrioventricular septal defect	Intellectual disability, moderate|Wormian bones|Multiple rib fractures|Atrioventricular septal defect	male	EUR	true	TRUE	FALSE	6
BIID_1003208	TRUE	Atrioventricular septal defect	Long philtrum|Anteverted nares|Synophrys|Delayed speech and language development|Osteopenia|Global developmental delay|Growth abnormality|Intrauterine growth retardation|Prenatal movement abnormality|Recurrent respiratory infections|Short stature|Aplasia/Hypoplasia of fingers|Atrioventricular septal defect|High anterior hairline|Aplasia/Hypoplasia of the distal phalanges of the toes|Cone-shaped e…	female	EUR	true	TRUE	FALSE
BIID_1004557		Atrioventricular septal defect	Microcephaly|Nystagmus|Specific learning disability|Atrioventricular septal defect|Attention deficit hyperactivity disorder|Arnold-Chiari type I malformation	male	EUR	true	TRUE	FALSE	11
BIID_1007726	TRUE	Atrioventricular septal defect	Microdontia|Abnormality of the sternum|Global developmental delay|Prominent umbilicus|Atrioventricular septal defect	male	EUR	true	TRUE	FALSE
BIID_1002485	TRUE	Atrioventricular septal defect	Retrognathia|Epicanthus|Posteriorly rotated ears|Strabismus|Upslanted palpebral fissure|Global developmental delay|Atrioventricular septal defect	female	EUR	true	TRUE	FALSE
BIID_1003169		Atrioventricular septal defect	Wide nose|Webbed neck|Upslanted palpebral fissure|Seizures|Intellectual disability, mild|Enlarged interphalangeal joints|Atrioventricular septal defect|Attention deficit hyperactivity disorder	male	EUR	true	TRUE	FALSE
BIID_1007607		Atrioventricular septal defect|Abnormal connection of the cardiac segments|Abnormal atrioventricular connection|Abnormal branching pattern of the aortic arch	Brachydactyly|Atrioventricular septal defect|Aplasia/Hypoplasia of the cerebellum|Abnormal connection of the cardiac segments|Abnormal atrioventricular connection|Abnormal branching pattern of the aortic arch|Short digit	female	EUR	false	TRUE	FALSE
BIID_1001060		Atrioventricular septal defect|Left atrial isomerism	Atrioventricular septal defect|Left atrial isomerism	female	OTHER	false	FALSE	TRUE	0
BIID_1000087		Atrioventricular septal defect	Atrioventricular septal defect	male	EUR	false	FALSE	TRUE
BIID_1000088		Atrioventricular septal defect	Atrioventricular septal defect	male	EUR	false	FALSE	TRUE
BIID_1000089		Atrioventricular septal defect	Atrioventricular septal defect	female	EUR	false	FALSE	TRUE
BIID_1000111		Atrioventricular septal defect	Atrioventricular septal defect	female	EUR	false	FALSE	TRUE
BIID_1000134		Atrioventricular septal defect	Atrioventricular septal defect	male	EUR	false	FALSE	TRUE
BIID_1000154		Atrioventricular septal defect	Atrioventricular septal defect	female	EUR	false	FALSE	TRUE
BIID_1000155		Atrioventricular septal defect	Atrioventricular septal defect	male	EUR	false	FALSE	TRUE
BIID_1000408		Atrioventricular septal defect	Atrioventricular septal defect	female	EUR	false	FALSE	TRUE	21
BIID_1000411		Atrioventricular septal defect	Atrioventricular septal defect	male	EUR	false	FALSE	TRUE	10
BIID_1000426		Atrioventricular septal defect	Atrioventricular septal defect	male	OTHER	false	FALSE	TRUE
BIID_1000448		Atrioventricular septal defect	Atrioventricular septal defect	female	EUR	false	FALSE	TRUE
BIID_1000476		Atrioventricular septal defect	Atrioventricular septal defect	male	EUR	false	FALSE	TRUE
BIID_1000481		Atrioventricular septal defect	Atrioventricular septal defect	male	EUR	false	FALSE	TRUE
BIID_1000730		Atrioventricular septal defect	Atrioventricular septal defect	female	EUR	false	FALSE	TRUE
BIID_1000193		Atrioventricular septal defect	Atrioventricular septal defect	male	EUR	false	FALSE	TRUE
BIID_1000195		Atrioventricular septal defect	Atrioventricular septal defect	female	EUR	false	FALSE	TRUE
BIID_1000196		Atrioventricular septal defect	Atrioventricular septal defect	female	EUR	false	FALSE	TRUE
BIID_1000197		Atrioventricular septal defect	Atrioventricular septal defect	female	EUR	false	FALSE	TRUE
BIID_1000198		Atrioventricular septal defect	Atrioventricular septal defect	female	EUR	false	FALSE	TRUE
BIID_1000200		Atrioventricular septal defect	Atrioventricular septal defect	female	EUR	false	FALSE	TRUE
BIID_1000203		Atrioventricular septal defect	Atrioventricular septal defect	female	EUR	false	FALSE	TRUE
BIID_1000204		Atrioventricular septal defect	Atrioventricular septal defect	female	EUR	false	FALSE	TRUE
BIID_1000205		Atrioventricular septal defect	Atrioventricular septal defect	female	EUR	false	FALSE	TRUE
BIID_1000206		Atrioventricular septal defect	Atrioventricular septal defect	female	EUR	false	FALSE	TRUE
BIID_1000209		Atrioventricular septal defect	Atrioventricular septal defect	female	EUR	false	FALSE	TRUE
BIID_1000210		Atrioventricular septal defect	Atrioventricular septal defect	female	EUR	false	FALSE	TRUE
BIID_1000213		Atrioventricular septal defect	Atrioventricular septal defect	female	EUR	false	FALSE	TRUE
BIID_1000420		Atrioventricular septal defect	Atrioventricular septal defect	female	OTHER	false	FALSE	TRUE
BIID_1000425		Atrioventricular septal defect	Atrioventricular septal defect	ambiguous_sex	EUR	false	FALSE	TRUE
BIID_1000442		Atrioventricular septal defect	Atrioventricular septal defect	female	OTHER	false	FALSE	TRUE
BIID_1000724		Atrioventricular septal defect	Atrioventricular septal defect	sex_aneuploidy	EUR	false	FALSE	TRUE	24
BIID_1001036		Atrioventricular septal defect	Atrioventricular septal defect	female	OTHER	false	FALSE	TRUE	16
BIID_1001099		Atrioventricular septal defect	Atrioventricular septal defect	female	OTHER	false	FALSE	TRUE	15
BIID_1001115		Atrioventricular septal defect	Atrioventricular septal defect	male	AFR	false	FALSE	TRUE	0
BIID_1001143		Atrioventricular septal defect	Atrioventricular septal defect	female	OTHER	false	FALSE	TRUE
BIID_1006070		Atrioventricular septal defect	Atrioventricular septal defect	female	OTHER	false	FALSE	TRUE
BIID_1006489		Atrioventricular septal defect	Atrioventricular septal defect	male	OTHER	false	FALSE	TRUE	0
BIID_1006490		Atrioventricular septal defect	Atrioventricular septal defect	male	OTHER	false	FALSE	TRUE
BIID_1006971		Atrioventricular septal defect	Atrioventricular septal defect	female	OTHER	false	FALSE	TRUE
BIID_1007224		Atrioventricular septal defect	Atrioventricular septal defect	male	OTHER	false	FALSE	TRUE
BIID_1007291		Atrioventricular septal defect	Atrioventricular septal defect	male	OTHER	false	FALSE	TRUE
BIID_1007319		Atrioventricular septal defect	Atrioventricular septal defect	male	OTHER	false	FALSE	TRUE
BIID_1007539		Atrioventricular septal defect	Atrioventricular septal defect	male	OTHER	false	FALSE	TRUE
BIID_1006472		Atrioventricular septal defect	Atrioventricular septal defect	female	EUR	false	TRUE	FALSE	51
BIID_1006677		Atrioventricular septal defect	Atrioventricular septal defect	female	OTHER	false	TRUE	FALSE
BIID_1006703		Atrioventricular septal defect	Atrioventricular septal defect	male	OTHER	false	TRUE	FALSE
BIID_1006834		Atrioventricular septal defect	Atrioventricular septal defect	male	OTHER	false	TRUE	FALSE
BIID_1006988		Atrioventricular septal defect	Atrioventricular septal defect	female	OTHER	false	TRUE	FALSE
BIID_1000396		Atrioventricular septal defect	Atrioventricular septal defect	female	EUR	true	FALSE	TRUE	40
BIID_1000397		Atrioventricular septal defect	Atrioventricular septal defect	male	EUR	true	FALSE	TRUE	43
BIID_1000398		Atrioventricular septal defect	Atrioventricular septal defect	female	EUR	true	FALSE	TRUE	48
BIID_1000399		Atrioventricular septal defect	Atrioventricular septal defect	female	EUR	true	FALSE	TRUE	58
BIID_1000400		Atrioventricular septal defect	Atrioventricular septal defect	male	EUR	true	FALSE	TRUE	61
BIID_1000401		Atrioventricular septal defect	Atrioventricular septal defect	male	EUR	true	FALSE	TRUE	21
BIID_1000402		Atrioventricular septal defect	Atrioventricular septal defect	female	EUR	true	FALSE	TRUE	26
BIID_1000403		Atrioventricular septal defect	Atrioventricular septal defect	female	EUR	true	FALSE	TRUE	44
BIID_1000404		Atrioventricular septal defect	Atrioventricular septal defect	male	EUR	true	FALSE	TRUE	26
BIID_1000405		Atrioventricular septal defect	Atrioventricular septal defect	male	EUR	true	FALSE	TRUE	35
BIID_1000406		Atrioventricular septal defect	Atrioventricular septal defect	female	EUR	true	FALSE	TRUE	24
BIID_1000407		Atrioventricular septal defect	Atrioventricular septal defect	female	EUR	true	FALSE	TRUE	25
BIID_1000414		Atrioventricular septal defect	Atrioventricular septal defect	male	EUR	true	FALSE	TRUE	47
BIID_1000415		Atrioventricular septal defect	Atrioventricular septal defect	female	EUR	true	FALSE	TRUE	44
BIID_1000416		Atrioventricular septal defect	Atrioventricular septal defect	female	EUR	true	FALSE	TRUE	31
BIID_1000417		Atrioventricular septal defect	Atrioventricular septal defect	female	EUR	true	FALSE	TRUE	32
BIID_1000418		Atrioventricular septal defect	Atrioventricular septal defect	male	EUR	true	FALSE	TRUE	16
BIID_1000419		Atrioventricular septal defect	Atrioventricular septal defect	female	EUR	true	FALSE	TRUE	40
BIID_1000421		Atrioventricular septal defect	Atrioventricular septal defect	female	EUR	true	FALSE	TRUE	44
BIID_1000422		Atrioventricular septal defect	Atrioventricular septal defect	female	EUR	true	FALSE	TRUE	39
BIID_1000423		Atrioventricular septal defect	Atrioventricular septal defect	male	EUR	true	FALSE	TRUE	39
BIID_1000424		Atrioventricular septal defect	Atrioventricular septal defect	female	EUR	true	FALSE	TRUE	33
BIID_1000427		Atrioventricular septal defect	Atrioventricular septal defect	female	EUR	true	FALSE	TRUE	45
BIID_1000428		Atrioventricular septal defect	Atrioventricular septal defect	male	EUR	true	FALSE	TRUE	43
BIID_1000429		Atrioventricular septal defect	Atrioventricular septal defect	male	EUR	true	FALSE	TRUE	43
BIID_1000430		Atrioventricular septal defect	Atrioventricular septal defect	male	EUR	true	FALSE	TRUE	67
BIID_1000431		Atrioventricular septal defect	Atrioventricular septal defect	male	EUR	true	FALSE	TRUE	70
BIID_1000432		Atrioventricular septal defect	Atrioventricular septal defect	male	EUR	true	FALSE	TRUE	34
BIID_1000433		Atrioventricular septal defect	Atrioventricular septal defect	female	EUR	true	FALSE	TRUE	37
BIID_1000434		Atrioventricular septal defect	Atrioventricular septal defect	female	EUR	true	FALSE	TRUE	12
BIID_1000435		Atrioventricular septal defect	Atrioventricular septal defect	male	EUR	true	FALSE	TRUE	29
BIID_1000436		Atrioventricular septal defect	Atrioventricular septal defect	male	EUR	true	FALSE	TRUE	29
BIID_1000437		Atrioventricular septal defect	Atrioventricular septal defect	female	EUR	true	FALSE	TRUE	39
BIID_1000438		Atrioventricular septal defect	Atrioventricular septal defect	male	EUR	true	FALSE	TRUE	41
BIID_1000439		Atrioventricular septal defect	Atrioventricular septal defect	male	EUR	true	FALSE	TRUE	45
BIID_1000440		Atrioventricular septal defect	Atrioventricular septal defect	male	EUR	true	FALSE	TRUE	47
BIID_1000441		Atrioventricular septal defect	Atrioventricular septal defect	female	EUR	true	FALSE	TRUE	28
BIID_1000443		Atrioventricular septal defect	Atrioventricular septal defect	female	EUR	true	FALSE	TRUE	28
BIID_1000444		Atrioventricular septal defect	Atrioventricular septal defect	male	EUR	true	FALSE	TRUE	23
BIID_1000445		Atrioventricular septal defect	Atrioventricular septal defect	male	EUR	true	FALSE	TRUE	26
BIID_1000446		Atrioventricular septal defect	Atrioventricular septal defect	male	EUR	true	FALSE	TRUE	40
BIID_1000447		Atrioventricular septal defect	Atrioventricular septal defect	male	EUR	true	FALSE	TRUE	18
BIID_1000450		Atrioventricular septal defect	Atrioventricular septal defect	female	EUR	true	FALSE	TRUE
BIID_1000451		Atrioventricular septal defect	Atrioventricular septal defect	male	EUR	true	FALSE	TRUE	84
BIID_1000453		Atrioventricular septal defect	Atrioventricular septal defect	female	EUR	true	FALSE	TRUE	42
BIID_1000454		Atrioventricular septal defect	Atrioventricular septal defect	female	EUR	true	FALSE	TRUE	55
BIID_1000455		Atrioventricular septal defect	Atrioventricular septal defect	male	EUR	true	FALSE	TRUE	60
BIID_1000457		Atrioventricular septal defect	Atrioventricular septal defect	male	EUR	true	FALSE	TRUE	64
BIID_1000458		Atrioventricular septal defect	Atrioventricular septal defect	female	EUR	true	FALSE	TRUE	50
BIID_1000459		Atrioventricular septal defect	Atrioventricular septal defect	female	EUR	true	FALSE	TRUE	9
BIID_1000460		Atrioventricular septal defect	Atrioventricular septal defect	male	EUR	true	FALSE	TRUE	41
BIID_1000461		Atrioventricular septal defect	Atrioventricular septal defect	male	EUR	true	FALSE	TRUE	47
BIID_1000462		Atrioventricular septal defect	Atrioventricular septal defect	female	EUR	true	FALSE	TRUE	50
BIID_1000463		Atrioventricular septal defect	Atrioventricular septal defect	male	EUR	true	FALSE	TRUE	40
BIID_1000464		Atrioventricular septal defect	Atrioventricular septal defect	female	EUR	true	FALSE	TRUE
BIID_1000465		Atrioventricular septal defect	Atrioventricular septal defect	female	EUR	true	FALSE	TRUE
BIID_1000466		Atrioventricular septal defect	Atrioventricular septal defect	male	EUR	true	FALSE	TRUE	0
BIID_1000467		Atrioventricular septal defect	Atrioventricular septal defect	female	EUR	true	FALSE	TRUE
BIID_1000468		Atrioventricular septal defect	Atrioventricular septal defect	male	EUR	true	FALSE	TRUE
BIID_1000470		Atrioventricular septal defect	Atrioventricular septal defect	male	EUR	true	FALSE	TRUE
BIID_1000471		Atrioventricular septal defect	Atrioventricular septal defect	male	EUR	true	FALSE	TRUE
BIID_1000472		Atrioventricular septal defect	Atrioventricular septal defect	male	EUR	true	FALSE	TRUE
BIID_1000473		Atrioventricular septal defect	Atrioventricular septal defect	female	EUR	true	FALSE	TRUE
BIID_1000474		Atrioventricular septal defect	Atrioventricular septal defect	male	EUR	true	FALSE	TRUE
BIID_1000475		Atrioventricular septal defect	Atrioventricular septal defect	female	EUR	true	FALSE	TRUE
BIID_1000477		Atrioventricular septal defect	Atrioventricular septal defect	male	EUR	true	FALSE	TRUE
BIID_1000478		Atrioventricular septal defect	Atrioventricular septal defect	female	EUR	true	FALSE	TRUE
BIID_1000479		Atrioventricular septal defect	Atrioventricular septal defect	female	EUR	true	FALSE	TRUE
BIID_1000480		Atrioventricular septal defect	Atrioventricular septal defect	male	EUR	true	FALSE	TRUE
BIID_1000482		Atrioventricular septal defect	Atrioventricular septal defect	female	EUR	true	FALSE	TRUE
BIID_1000484		Atrioventricular septal defect	Atrioventricular septal defect	female	EUR	true	FALSE	TRUE
BIID_1000485		Atrioventricular septal defect	Atrioventricular septal defect	male	EUR	true	FALSE	TRUE
BIID_1000486		Atrioventricular septal defect	Atrioventricular septal defect	male	EUR	true	FALSE	TRUE
BIID_1000487		Atrioventricular septal defect	Atrioventricular septal defect	female	EUR	true	FALSE	TRUE
BIID_1000488		Atrioventricular septal defect	Atrioventricular septal defect	female	EUR	true	FALSE	TRUE
BIID_1000489		Atrioventricular septal defect	Atrioventricular septal defect	male	EUR	true	FALSE	TRUE
BIID_1001996		Atrioventricular septal defect	Atrioventricular septal defect	female	EUR	true	FALSE	TRUE
BIID_1005456		Atrioventricular septal defect	Atrioventricular septal defect	male	EUR	true	FALSE	TRUE
BIID_1005491		Atrioventricular septal defect	Atrioventricular septal defect	female	EUR	true	FALSE	TRUE
BIID_1005556		Atrioventricular septal defect	Atrioventricular septal defect	male	EUR	true	FALSE	TRUE	0
BIID_1005567		Atrioventricular septal defect	Atrioventricular septal defect	male	EUR	true	FALSE	TRUE
BIID_1005599		Atrioventricular septal defect	Atrioventricular septal defect	female	EUR	true	FALSE	TRUE
BIID_1005689		Atrioventricular septal defect	Atrioventricular septal defect	female	EUR	true	FALSE	TRUE
BIID_1005693		Atrioventricular septal defect	Atrioventricular septal defect	female	EUR	true	FALSE	TRUE
BIID_1005706		Atrioventricular septal defect	Atrioventricular septal defect	female	EUR	true	FALSE	TRUE
BIID_1005708		Atrioventricular septal defect	Atrioventricular septal defect	male	EUR	true	FALSE	TRUE
BIID_1005714		Atrioventricular septal defect	Atrioventricular septal defect	female	EUR	true	FALSE	TRUE
BIID_1005716		Atrioventricular septal defect	Atrioventricular septal defect	male	EUR	true	FALSE	TRUE
BIID_1005732		Atrioventricular septal defect	Atrioventricular septal defect	male	EUR	true	FALSE	TRUE
BIID_1005733		Atrioventricular septal defect	Atrioventricular septal defect	female	EUR	true	FALSE	TRUE
BIID_1005749		Atrioventricular septal defect	Atrioventricular septal defect	male	EUR	true	FALSE	TRUE
BIID_1005752		Atrioventricular septal defect	Atrioventricular septal defect	female	EUR	true	FALSE	TRUE	37
BIID_1005758		Atrioventricular septal defect	Atrioventricular septal defect	female	EUR	true	FALSE	TRUE
BIID_1005786		Atrioventricular septal defect	Atrioventricular septal defect	female	EUR	true	FALSE	TRUE	41
BIID_1005807		Atrioventricular septal defect	Atrioventricular septal defect	male	EUR	true	FALSE	TRUE
BIID_1005813		Atrioventricular septal defect	Atrioventricular septal defect	male	EUR	true	FALSE	TRUE	49
BIID_1005829		Atrioventricular septal defect	Atrioventricular septal defect	male	EUR	true	FALSE	TRUE
BIID_1005846		Atrioventricular septal defect	Atrioventricular septal defect	female	EUR	true	FALSE	TRUE
BIID_1005867		Atrioventricular septal defect	Atrioventricular septal defect	female	EUR	true	FALSE	TRUE
BIID_1005899		Atrioventricular septal defect	Atrioventricular septal defect	male	EUR	true	FALSE	TRUE
BIID_1005900		Atrioventricular septal defect	Atrioventricular septal defect	female	EUR	true	FALSE	TRUE
BIID_1005943		Atrioventricular septal defect	Atrioventricular septal defect	female	EUR	true	FALSE	TRUE
BIID_1005986		Atrioventricular septal defect	Atrioventricular septal defect	male	EUR	true	FALSE	TRUE
BIID_1005988		Atrioventricular septal defect	Atrioventricular septal defect	female	EUR	true	FALSE	TRUE
BIID_1005990		Atrioventricular septal defect	Atrioventricular septal defect	male	EUR	true	FALSE	TRUE
BIID_1005992		Atrioventricular septal defect	Atrioventricular septal defect	male	EUR	true	FALSE	TRUE
BIID_1005994		Atrioventricular septal defect	Atrioventricular septal defect	male	EUR	true	FALSE	TRUE
BIID_1005998		Atrioventricular septal defect	Atrioventricular septal defect	female	EUR	true	FALSE	TRUE
BIID_1006018		Atrioventricular septal defect	Atrioventricular septal defect	male	EUR	true	FALSE	TRUE
BIID_1006057		Atrioventricular septal defect	Atrioventricular septal defect	female	EUR	true	FALSE	TRUE
BIID_1006058		Atrioventricular septal defect	Atrioventricular septal defect	female	EUR	true	FALSE	TRUE
BIID_1006061		Atrioventricular septal defect	Atrioventricular septal defect	female	EUR	true	FALSE	TRUE
BIID_1006072		Atrioventricular septal defect	Atrioventricular septal defect	male	EUR	true	FALSE	TRUE
BIID_1006082		Atrioventricular septal defect	Atrioventricular septal defect	female	EUR	true	FALSE	TRUE
BIID_1006099		Atrioventricular septal defect	Atrioventricular septal defect	male	EUR	true	FALSE	TRUE
BIID_1006104		Atrioventricular septal defect	Atrioventricular septal defect	female	EUR	true	FALSE	TRUE
BIID_1006108		Atrioventricular septal defect	Atrioventricular septal defect	female	EUR	true	FALSE	TRUE
BIID_1006109		Atrioventricular septal defect	Atrioventricular septal defect	female	EUR	true	FALSE	TRUE	39
BIID_1006119		Atrioventricular septal defect	Atrioventricular septal defect	male	EUR	true	FALSE	TRUE
BIID_1006123		Atrioventricular septal defect	Atrioventricular septal defect	male	EUR	true	FALSE	TRUE
BIID_1006133		Atrioventricular septal defect	Atrioventricular septal defect	female	EUR	true	FALSE	TRUE
BIID_1006274		Atrioventricular septal defect	Atrioventricular septal defect	female	EUR	true	FALSE	TRUE
BIID_1006348		Atrioventricular septal defect	Atrioventricular septal defect	female	EUR	true	FALSE	TRUE
BIID_1006356		Atrioventricular septal defect	Atrioventricular septal defect	male	EUR	true	FALSE	TRUE
BIID_1006443		Atrioventricular septal defect	Atrioventricular septal defect	female	EUR	true	FALSE	TRUE
BIID_1006444		Atrioventricular septal defect	Atrioventricular septal defect	female	EUR	true	FALSE	TRUE
BIID_1006471		Atrioventricular septal defect	Atrioventricular septal defect	female	EUR	true	FALSE	TRUE
BIID_1006800		Atrioventricular septal defect	Atrioventricular septal defect	male	EUR	true	FALSE	TRUE
BIID_1006806		Atrioventricular septal defect	Atrioventricular septal defect	male	EUR	true	FALSE	TRUE
BIID_1006872		Atrioventricular septal defect	Atrioventricular septal defect	female	EUR	true	FALSE	TRUE
BIID_1006973		Atrioventricular septal defect	Atrioventricular septal defect	female	EUR	true	FALSE	TRUE
BIID_1006982		Atrioventricular septal defect	Atrioventricular septal defect	female	EUR	true	FALSE	TRUE
BIID_1007004		Atrioventricular septal defect	Atrioventricular septal defect	male	EUR	true	FALSE	TRUE
BIID_1007015		Atrioventricular septal defect	Atrioventricular septal defect	male	EUR	true	FALSE	TRUE
BIID_1007069		Atrioventricular septal defect	Atrioventricular septal defect	male	EUR	true	FALSE	TRUE
BIID_1007076		Atrioventricular septal defect	Atrioventricular septal defect	male	EUR	true	FALSE	TRUE
BIID_1007081		Atrioventricular septal defect	Atrioventricular septal defect	female	EUR	true	FALSE	TRUE
BIID_1007108		Atrioventricular septal defect	Atrioventricular septal defect	male	EUR	true	FALSE	TRUE
BIID_1007129		Atrioventricular septal defect	Atrioventricular septal defect	male	EUR	true	FALSE	TRUE
BIID_1007161		Atrioventricular septal defect	Atrioventricular septal defect	female	EUR	true	FALSE	TRUE
BIID_1007247		Atrioventricular septal defect	Atrioventricular septal defect	female	EUR	true	FALSE	TRUE
BIID_1007267		Atrioventricular septal defect	Atrioventricular septal defect	male	EUR	true	FALSE	TRUE
BIID_1007278		Atrioventricular septal defect	Atrioventricular septal defect	female	EUR	true	FALSE	TRUE
BIID_1007287		Atrioventricular septal defect	Atrioventricular septal defect	male	EUR	true	FALSE	TRUE	41
BIID_1007312		Atrioventricular septal defect	Atrioventricular septal defect	male	EUR	true	FALSE	TRUE
BIID_1007318		Atrioventricular septal defect	Atrioventricular septal defect	female	EUR	true	FALSE	TRUE
BIID_1007323		Atrioventricular septal defect	Atrioventricular septal defect	female	EUR	true	FALSE	TRUE
BIID_1007328		Atrioventricular septal defect	Atrioventricular septal defect	male	EUR	true	FALSE	TRUE
BIID_1007356		Atrioventricular septal defect	Atrioventricular septal defect	female	EUR	true	FALSE	TRUE
BIID_1007367		Atrioventricular septal defect	Atrioventricular septal defect	male	EUR	true	FALSE	TRUE
BIID_1007377		Atrioventricular septal defect	Atrioventricular septal defect	female	EUR	true	FALSE	TRUE
BIID_1007392		Atrioventricular septal defect	Atrioventricular septal defect	female	EUR	true	FALSE	TRUE
BIID_1007439		Atrioventricular septal defect	Atrioventricular septal defect	male	EUR	true	FALSE	TRUE
BIID_1007472		Atrioventricular septal defect	Atrioventricular septal defect	female	EUR	true	FALSE	TRUE	39
BIID_1007524		Atrioventricular septal defect	Atrioventricular septal defect	female	EUR	true	FALSE	TRUE
BIID_1007527		Atrioventricular septal defect	Atrioventricular septal defect	female	EUR	true	FALSE	TRUE
BIID_1007548		Atrioventricular septal defect	Atrioventricular septal defect	male	EUR	true	FALSE	TRUE
BIID_1007550		Atrioventricular septal defect	Atrioventricular septal defect	female	EUR	true	FALSE	TRUE
BIID_1007560		Atrioventricular septal defect	Atrioventricular septal defect	female	EUR	true	FALSE	TRUE
BIID_1007852		Atrioventricular septal defect	Atrioventricular septal defect	male	EUR	true	FALSE	TRUE	37
BIID_1007880		Atrioventricular septal defect	Atrioventricular septal defect	male	EUR	true	FALSE	TRUE
BIID_1007887		Atrioventricular septal defect	Atrioventricular septal defect	female	EUR	true	FALSE	TRUE
BIID_1000183		Atrioventricular septal defect	Atrioventricular septal defect	male	EUR	true	FALSE	TRUE	41
BIID_1000190		Atrioventricular septal defect	Atrioventricular septal defect	female	EUR	true	FALSE	TRUE	31
BIID_1000194		Atrioventricular septal defect	Atrioventricular septal defect	male	EUR	true	FALSE	TRUE	0
BIID_1000201		Atrioventricular septal defect	Atrioventricular septal defect	female	EUR	true	FALSE	TRUE	58
BIID_1000207		Atrioventricular septal defect	Atrioventricular septal defect	male	EUR	true	FALSE	TRUE	1
BIID_1000208		Atrioventricular septal defect	Atrioventricular septal defect	female	EUR	true	FALSE	TRUE	34
BIID_1000211		Atrioventricular septal defect	Atrioventricular septal defect	female	EUR	true	FALSE	TRUE	45
BIID_1000214		Atrioventricular septal defect	Atrioventricular septal defect	female	EUR	true	FALSE	TRUE	0
BIID_1000215		Atrioventricular septal defect	Atrioventricular septal defect	female	EUR	true	FALSE	TRUE	1
BIID_1000216		Atrioventricular septal defect	Atrioventricular septal defect	female	EUR	true	FALSE	TRUE	41
BIID_1000253		Atrioventricular septal defect	Atrioventricular septal defect	male	EUR	true	FALSE	TRUE	42
BIID_1000254		Atrioventricular septal defect	Atrioventricular septal defect	female	EUR	true	FALSE	TRUE	47
BIID_1000255		Atrioventricular septal defect	Atrioventricular septal defect	male	EUR	true	FALSE	TRUE	32
BIID_1000256		Atrioventricular septal defect	Atrioventricular septal defect	male	EUR	true	FALSE	TRUE	37
BIID_1000257		Atrioventricular septal defect	Atrioventricular septal defect	male	EUR	true	FALSE	TRUE	45
BIID_1000258		Atrioventricular septal defect	Atrioventricular septal defect	female	EUR	true	FALSE	TRUE	46
BIID_1000259		Atrioventricular septal defect	Atrioventricular septal defect	female	EUR	true	FALSE	TRUE	37
BIID_1000260		Atrioventricular septal defect	Atrioventricular septal defect	female	EUR	true	FALSE	TRUE	41
BIID_1000261		Atrioventricular septal defect	Atrioventricular septal defect	male	EUR	true	FALSE	TRUE	36
BIID_1000262		Atrioventricular septal defect	Atrioventricular septal defect	female	EUR	true	FALSE	TRUE	39
BIID_1000263		Atrioventricular septal defect	Atrioventricular septal defect	female	EUR	true	FALSE	TRUE	17
BIID_1000264		Atrioventricular septal defect	Atrioventricular septal defect	male	EUR	true	FALSE	TRUE	43
BIID_1000456		Atrioventricular septal defect	Atrioventricular septal defect	male	EUR	true	FALSE	TRUE	67
BIID_1000469		Atrioventricular septal defect	Atrioventricular septal defect	male	EUR	true	FALSE	TRUE
BIID_1005840		Atrioventricular septal defect	Atrioventricular septal defect	male	EUR	true	FALSE	TRUE
BIID_1006387		Atrioventricular septal defect	Atrioventricular septal defect	male	EUR	true	FALSE	TRUE
BIID_1005459		Atrioventricular septal defect	Atrioventricular septal defect	male	EUR	true	FALSE	TRUE
BIID_1005712		Atrioventricular septal defect	Atrioventricular septal defect	female	EUR	true	TRUE	FALSE
BIID_1006124		Atrioventricular septal defect	Atrioventricular septal defect	male	EUR	true	TRUE	FALSE
BIID_1006481		Atrioventricular septal defect	Atrioventricular septal defect	female	EUR	true	TRUE	FALSE
BIID_1006625		Atrioventricular septal defect	Atrioventricular septal defect	male	EUR	true	TRUE	FALSE
BIID_1006686		Atrioventricular septal defect	Atrioventricular septal defect	female	EUR	true	TRUE	FALSE
BIID_1006697		Atrioventricular septal defect	Atrioventricular septal defect	female	EUR	true	TRUE	FALSE
BIID_1006726		Atrioventricular septal defect	Atrioventricular septal defect	male	EUR	true	TRUE	FALSE
BIID_1006741		Atrioventricular septal defect	Atrioventricular septal defect	male	EUR	true	TRUE	FALSE
BIID_1006779		Atrioventricular septal defect	Atrioventricular septal defect	female	EUR	true	TRUE	FALSE
BIID_1006816		Atrioventricular septal defect	Atrioventricular septal defect	male	EUR	true	TRUE	FALSE
BIID_1007068		Atrioventricular septal defect	Atrioventricular septal defect	female	EUR	true	TRUE	FALSE
BIID_1007110		Atrioventricular septal defect	Atrioventricular septal defect	male	EUR	true	TRUE	FALSE
BIID_1007463		Atrioventricular septal defect	Atrioventricular septal defect	female	EUR	true	TRUE	FALSE
BIID_1007465		Atrioventricular septal defect	Atrioventricular septal defect	female	EUR	true	TRUE	FALSE
BIID_1007546		Atrioventricular septal defect	Atrioventricular septal defect	male	EUR	true	TRUE	FALSE
BIID_1007825		Atrioventricular septal defect	Atrioventricular septal defect	female	EUR	true	TRUE	FALSE
BIID_1007838		Atrioventricular septal defect	Atrioventricular septal defect	male	EUR	true	TRUE	FALSE
BIID_1000600		Atrioventricular septal defect	Atrioventricular septal defect|Abnormal facial shape	male	EUR	true	TRUE	FALSE
BIID_1006019		Atrioventricular septal defect	Atrioventricular septal defect|Abnormality of brain morphology	female	EUR	true	TRUE	FALSE
BIID_1007846		Atrioventricular septal defect	Atrioventricular septal defect|Abnormality of the clitoris	female	EUR	true	TRUE	FALSE
BIID_1007538		Atrioventricular septal defect	Atrioventricular septal defect|Abnormality of the shoulder girdle musculature	male	EUR	true	TRUE	FALSE
BIID_1005937		Atrioventricular septal defect	Atrioventricular septal defect|Abnormality of the vertebral column	female	EUR	true	TRUE	FALSE	42
BIID_1001584		Atrioventricular septal defect	Atrioventricular septal defect|Aplasia/Hypoplasia of the spleen	female	SAS	false	TRUE	FALSE	33
BIID_1001632		Atrioventricular septal defect	Atrioventricular septal defect|Aplasia/Hypoplasia of the spleen	male	EUR	true	TRUE	FALSE
BIID_1005849		Atrioventricular septal defect	Atrioventricular septal defect|Hydrocephalus	male	EUR	true	TRUE	FALSE
BIID_1005934		Atrioventricular septal defect	Atrioventricular septal defect|Hydrocephalus	female	EUR	true	TRUE	FALSE
BIID_1007074		Atrioventricular septal defect	Atrioventricular septal defect|Infantile muscular hypotonia|Cleft palate	male	EUR	true	TRUE	FALSE
BIID_1007835		Atrioventricular septal defect	Atrioventricular septal defect|Nevus	female	EUR	true	FALSE	TRUE
BIID_1005728		Atrioventricular septal defect	Atrioventricular septal defect|Single umbilical artery|Aplastic anemia	male	EUR	true	TRUE	FALSE
BIID_1001856		Atrioventricular septal defect|Left atrial isomerism	Atrioventricular septal defect|Left atrial isomerism	female	EUR	true	FALSE	TRUE
BIID_1000384		Bicuspid aortic valve	Bicuspid aortic valve	male	EUR	false	FALSE	TRUE
BIID_1000389		Bicuspid aortic valve	Bicuspid aortic valve	male	EUR	false	FALSE	TRUE	1
BIID_1000392		Bicuspid aortic valve	Bicuspid aortic valve	female	EUR	false	FALSE	TRUE	0
BIID_1000496		Bicuspid aortic valve	Bicuspid aortic valve	female	EUR	false	FALSE	TRUE
BIID_1000693		Bicuspid aortic valve	Bicuspid aortic valve	male	EUR	false	FALSE	TRUE
BIID_1000705		Bicuspid aortic valve	Bicuspid aortic valve	male	EUR	false	FALSE	TRUE
BIID_1000719		Bicuspid aortic valve	Bicuspid aortic valve	male	EUR	false	FALSE	TRUE
BIID_1000862		Bicuspid aortic valve	Bicuspid aortic valve	male	EUR	false	FALSE	TRUE
BIID_1000865		Bicuspid aortic valve	Bicuspid aortic valve	female	EUR	false	FALSE	TRUE
BIID_1005915		Bicuspid aortic valve	Bicuspid aortic valve	female	EUR	false	FALSE	TRUE
BIID_1006025		Bicuspid aortic valve	Bicuspid aortic valve	male	EUR	false	FALSE	TRUE
BIID_1007117		Bicuspid aortic valve	Bicuspid aortic valve	male	OTHER	false	FALSE	TRUE	52
BIID_1000492		Bicuspid aortic valve	Bicuspid aortic valve	male	EUR	true	FALSE	TRUE
BIID_1000591		Bicuspid aortic valve	Bicuspid aortic valve	male	EUR	true	FALSE	TRUE
BIID_1000594		Bicuspid aortic valve	Bicuspid aortic valve	male	EUR	true	FALSE	TRUE
BIID_1000620		Bicuspid aortic valve	Bicuspid aortic valve	male	EUR	true	FALSE	TRUE
BIID_1000683		Bicuspid aortic valve	Bicuspid aortic valve	male	EUR	true	FALSE	TRUE
BIID_1000687		Bicuspid aortic valve	Bicuspid aortic valve	male	EUR	true	FALSE	TRUE
BIID_1000691		Bicuspid aortic valve	Bicuspid aortic valve	male	EUR	true	FALSE	TRUE
BIID_1000694		Bicuspid aortic valve	Bicuspid aortic valve	male	EUR	true	FALSE	TRUE
BIID_1000726		Bicuspid aortic valve	Bicuspid aortic valve	male	EUR	true	FALSE	TRUE
BIID_1000749		Bicuspid aortic valve	Bicuspid aortic valve	male	EUR	true	FALSE	TRUE
BIID_1000763		Bicuspid aortic valve	Bicuspid aortic valve	male	EUR	true	FALSE	TRUE
BIID_1000767		Bicuspid aortic valve	Bicuspid aortic valve	male	EUR	true	FALSE	TRUE
BIID_1000769		Bicuspid aortic valve	Bicuspid aortic valve	male	EUR	true	FALSE	TRUE
BIID_1000770		Bicuspid aortic valve	Bicuspid aortic valve	male	EUR	true	FALSE	TRUE
BIID_1000822		Bicuspid aortic valve	Bicuspid aortic valve	male	EUR	true	FALSE	TRUE
BIID_1000824		Bicuspid aortic valve	Bicuspid aortic valve	female	EUR	true	FALSE	TRUE
BIID_1000825		Bicuspid aortic valve	Bicuspid aortic valve	female	EUR	true	FALSE	TRUE
BIID_1000868		Bicuspid aortic valve	Bicuspid aortic valve	female	EUR	true	FALSE	TRUE
BIID_1000871		Bicuspid aortic valve	Bicuspid aortic valve	male	EUR	true	FALSE	TRUE
BIID_1000895		Bicuspid aortic valve	Bicuspid aortic valve	female	EUR	true	FALSE	TRUE
BIID_1000906		Bicuspid aortic valve	Bicuspid aortic valve	female	EUR	true	FALSE	TRUE
BIID_1000915		Bicuspid aortic valve	Bicuspid aortic valve	male	EUR	true	FALSE	TRUE
BIID_1000916		Bicuspid aortic valve	Bicuspid aortic valve	male	EUR	true	FALSE	TRUE
BIID_1001458		Bicuspid aortic valve	Bicuspid aortic valve	male	EUR	true	FALSE	TRUE
BIID_1001666		Bicuspid aortic valve	Bicuspid aortic valve	male	EUR	true	FALSE	TRUE
BIID_1002068		Bicuspid aortic valve	Bicuspid aortic valve	female	EUR	true	FALSE	TRUE
BIID_1005561		Bicuspid aortic valve	Bicuspid aortic valve	female	EUR	true	FALSE	TRUE
BIID_1005630		Bicuspid aortic valve	Bicuspid aortic valve	male	EUR	true	FALSE	TRUE
BIID_1005642		Bicuspid aortic valve	Bicuspid aortic valve	male	EUR	true	FALSE	TRUE
BIID_1005784		Bicuspid aortic valve	Bicuspid aortic valve	male	EUR	true	FALSE	TRUE
BIID_1005787		Bicuspid aortic valve	Bicuspid aortic valve	female	EUR	true	FALSE	TRUE
BIID_1005790		Bicuspid aortic valve	Bicuspid aortic valve	male	EUR	true	FALSE	TRUE
BIID_1005796		Bicuspid aortic valve	Bicuspid aortic valve	male	EUR	true	FALSE	TRUE
BIID_1005815		Bicuspid aortic valve	Bicuspid aortic valve	female	EUR	true	FALSE	TRUE
BIID_1005819		Bicuspid aortic valve	Bicuspid aortic valve	male	EUR	true	FALSE	TRUE
BIID_1005822		Bicuspid aortic valve	Bicuspid aortic valve	male	EUR	true	FALSE	TRUE
BIID_1005880		Bicuspid aortic valve	Bicuspid aortic valve	male	EUR	true	FALSE	TRUE
BIID_1005884		Bicuspid aortic valve	Bicuspid aortic valve	male	EUR	true	FALSE	TRUE
BIID_1005885		Bicuspid aortic valve	Bicuspid aortic valve	male	EUR	true	FALSE	TRUE
BIID_1006032		Bicuspid aortic valve	Bicuspid aortic valve	male	EUR	true	FALSE	TRUE
BIID_1006056		Bicuspid aortic valve	Bicuspid aortic valve	male	EUR	true	FALSE	TRUE
BIID_1006088		Bicuspid aortic valve	Bicuspid aortic valve	male	EUR	true	FALSE	TRUE
BIID_1006089		Bicuspid aortic valve	Bicuspid aortic valve	male	EUR	true	FALSE	TRUE
BIID_1006094		Bicuspid aortic valve	Bicuspid aortic valve	male	EUR	true	FALSE	TRUE
BIID_1006110		Bicuspid aortic valve	Bicuspid aortic valve	male	EUR	true	FALSE	TRUE
BIID_1006117		Bicuspid aortic valve	Bicuspid aortic valve	male	EUR	true	FALSE	TRUE
BIID_1006151		Bicuspid aortic valve	Bicuspid aortic valve	male	EUR	true	FALSE	TRUE
BIID_1006152		Bicuspid aortic valve	Bicuspid aortic valve	male	EUR	true	FALSE	TRUE
BIID_1006180		Bicuspid aortic valve	Bicuspid aortic valve	male	EUR	true	FALSE	TRUE
BIID_1006185		Bicuspid aortic valve	Bicuspid aortic valve	female	EUR	true	FALSE	TRUE
BIID_1006216		Bicuspid aortic valve	Bicuspid aortic valve	male	EUR	true	FALSE	TRUE
BIID_1006260		Bicuspid aortic valve	Bicuspid aortic valve	female	EUR	true	FALSE	TRUE
BIID_1006330		Bicuspid aortic valve	Bicuspid aortic valve	male	EUR	true	FALSE	TRUE
BIID_1006939		Bicuspid aortic valve	Bicuspid aortic valve	male	EUR	true	FALSE	TRUE
BIID_1007051		Bicuspid aortic valve	Bicuspid aortic valve	male	EUR	true	FALSE	TRUE
BIID_1007059		Bicuspid aortic valve	Bicuspid aortic valve	female	EUR	true	FALSE	TRUE
BIID_1007064		Bicuspid aortic valve	Bicuspid aortic valve	male	EUR	true	FALSE	TRUE
BIID_1007163		Bicuspid aortic valve	Bicuspid aortic valve	male	EUR	true	FALSE	TRUE
BIID_1007179		Bicuspid aortic valve	Bicuspid aortic valve	male	EUR	true	FALSE	TRUE
BIID_1007194		Bicuspid aortic valve	Bicuspid aortic valve	female	EUR	true	FALSE	TRUE
BIID_1007213		Bicuspid aortic valve	Bicuspid aortic valve	male	EUR	true	FALSE	TRUE
BIID_1007240		Bicuspid aortic valve	Bicuspid aortic valve	male	EUR	true	FALSE	TRUE
BIID_1007264		Bicuspid aortic valve	Bicuspid aortic valve	female	EUR	true	FALSE	TRUE
BIID_1007277		Bicuspid aortic valve	Bicuspid aortic valve	male	EUR	true	FALSE	TRUE
BIID_1007281		Bicuspid aortic valve	Bicuspid aortic valve	female	EUR	true	FALSE	TRUE
BIID_1007304		Bicuspid aortic valve	Bicuspid aortic valve	female	EUR	true	FALSE	TRUE
BIID_1007313		Bicuspid aortic valve	Bicuspid aortic valve	male	EUR	true	FALSE	TRUE
BIID_1007331		Bicuspid aortic valve	Bicuspid aortic valve	male	EUR	true	FALSE	TRUE
BIID_1007380		Bicuspid aortic valve	Bicuspid aortic valve	male	EUR	true	FALSE	TRUE
BIID_1007385		Bicuspid aortic valve	Bicuspid aortic valve	male	EUR	true	FALSE	TRUE
BIID_1007433		Bicuspid aortic valve	Bicuspid aortic valve	male	EUR	true	FALSE	TRUE
BIID_1007528		Bicuspid aortic valve	Bicuspid aortic valve	male	EUR	true	FALSE	TRUE
BIID_1007534		Bicuspid aortic valve	Bicuspid aortic valve	male	EUR	true	FALSE	TRUE
BIID_1007547		Bicuspid aortic valve	Bicuspid aortic valve	female	EUR	true	FALSE	TRUE
BIID_1007891		Bicuspid aortic valve	Bicuspid aortic valve	male	EUR	true	FALSE	TRUE
BIID_1000270		Bicuspid aortic valve	Bicuspid aortic valve	male	EUR	true	FALSE	TRUE
BIID_1000281		Bicuspid aortic valve	Bicuspid aortic valve	female	EUR	true	FALSE	TRUE
BIID_1000285		Bicuspid aortic valve	Bicuspid aortic valve	female	EUR	true	FALSE	TRUE
BIID_1000286		Bicuspid aortic valve	Bicuspid aortic valve	female	EUR	true	FALSE	TRUE
BIID_1000383		Bicuspid aortic valve	Bicuspid aortic valve	male	EUR	true	FALSE	TRUE
BIID_1001509		Bicuspid aortic valve	Bicuspid aortic valve	male	EUR	true	FALSE	TRUE
BIID_1001727		Bicuspid aortic valve	Bicuspid aortic valve|Abnormal facial shape	male	EUR	true	TRUE	FALSE
BIID_1006146		Bicuspid aortic valve	Bicuspid aortic valve|Arnold-Chiari malformation	male	EUR	true	TRUE	FALSE
BIID_1006194		Bicuspid aortic valve	Bicuspid aortic valve|Cleft palate	male	EUR	true	TRUE	FALSE
BIID_1007210		Bicuspid aortic valve	Bicuspid aortic valve|Congenital hypothyroidism	male	EUR	true	TRUE	FALSE
BIID_1005014		Bicuspid aortic valve	Cleft palate|Microcephaly|Micrognathia|Conductive hearing impairment|Intellectual disability|Bicuspid aortic valve	male	EUR	true	TRUE	FALSE
BIID_1004178	TRUE	Bicuspid aortic valve	Cryptorchidism|Bifid uvula|Mandibular prognathia|Facial asymmetry|Hypodontia|Dental malocclusion|Abnormality of the sternum|Global developmental delay|Bicuspid aortic valve|Intellectual disability, moderate|Scoliosis|2-3 toe syndactyly|4-5 toe syndactyly|Cutaneous syndactyly between fingers 2 and 5|Camptodactyly of finger	male	EUR	true	TRUE	FALSE
BIID_1005172		Bicuspid aortic valve	Emotional lability|Partial agenesis of the corpus callosum|Premature birth|Bicuspid aortic valve|Intellectual disability, moderate|Bilateral camptodactyly|Optic disc hypoplasia|Feeding difficulties in infancy|Iris cyst	male	EUR	true	TRUE	FALSE
BIID_1005138	TRUE	Bicuspid aortic valve	Epicanthus|Bicuspid aortic valve|Gastroesophageal reflux|Downturned corners of mouth|2-3 toe syndactyly|Depressed nasal bridge|Severe global developmental delay	male	EUR	true	TRUE	FALSE
BIID_1005250	TRUE	Bicuspid aortic valve	Glandular hypospadias|Eczema|Global developmental delay|Bicuspid aortic valve|Overlapping toe|Gastroesophageal reflux|Meckel diverticulum	male	EUR	true	TRUE	FALSE
BIID_1003686	TRUE	Bicuspid aortic valve	High palate|Blepharophimosis|Hyperactivity|Growth hormone deficiency|Bicuspid aortic valve|Gastroesophageal reflux|Fifth finger distal phalanx clinodactyly|Microtia|Mild intrauterine growth retardation|Moderate global developmental delay|3-4 finger cutaneous syndactyly|Slanting of the palpebral fissure	male	EUR	true	TRUE	FALSE
BIID_1002131	TRUE	Bicuspid aortic valve	Horseshoe kidney|Cupped ear|Microcornea|Autism|Delayed speech and language development|Oligohydramnios|Bicuspid aortic valve|Bilateral microphthalmos|Moderate sensorineural hearing impairment|Moderate postnatal growth retardation|Branchial cyst|Cognitive impairment	male	EUR	true	TRUE	FALSE
BIID_1003871		Bicuspid aortic valve	Hypertelorism|Long philtrum|High forehead|Low-set ears|Plagiocephaly|Bicuspid aortic valve|Scoliosis|Downturned corners of mouth|Unilateral ptosis	female	EUR	true	TRUE	FALSE
BIID_1003867	TRUE	Bicuspid aortic valve	Hypospadias|Microcephaly|Short neck|Delayed speech and language development|Hypermelanotic macule|Global developmental delay|Joint laxity|Bicuspid aortic valve|Tented upper lip vermilion	male	EUR	true	TRUE	FALSE
BIID_1007801	TRUE	Bicuspid aortic valve	Macrocephaly|Epicanthus|Narrow forehead|Delayed speech and language development|Hemangioma|Intellectual disability, mild|Generalized hypotonia|Bicuspid aortic valve|Talipes|Ventriculomegaly	female	EUR	true	TRUE	FALSE
BIID_1003564		Bicuspid aortic valve	Microcephaly|Anteverted nares|Joint hypermobility|Bicuspid aortic valve|Short nose|Short stature|Depressed nasal bridge	male	EUR	true	TRUE	FALSE
BIID_1002785		Bicuspid aortic valve	Microcephaly|Depressed nasal tip|Prominent fingertip pads|Intellectual disability, mild|Craniosynostosis|Anteriorly placed anus|Bicuspid aortic valve|Highly arched eyebrow|Hypoplastic nipples|High, narrow palate|Lower limb muscle weakness	female	EUR	true	TRUE	FALSE
BIID_1004044	TRUE	Bicuspid aortic valve	Pierre-Robin sequence|Joint hypermobility|Bicuspid aortic valve|Drooling|Increased body weight|Moderate global developmental delay	male	EUR	false	TRUE	FALSE
BIID_1002615	TRUE	Bicuspid aortic valve	Pointed chin|Micrognathia|Telecanthus|Optic nerve hypoplasia|Global developmental delay|Failure to thrive|Umbilical hernia|Overgrowth|Bicuspid aortic valve|Intestinal malrotation|Advanced eruption of teeth|Infantile axial hypotonia|Nasogastric tube feeding in infancy	male	EUR	true	TRUE	FALSE	9
BIID_1002577	TRUE	Bicuspid aortic valve	Protruding ear|Underdeveloped nasal alae|Autistic behavior|Concave nail|Bicuspid aortic valve|Short toe|Short distal phalanx of finger|Mild global developmental delay	male	EUR	true	TRUE	FALSE
BIID_1002602	TRUE	Bicuspid aortic valve	Renal hypoplasia|Strabismus|Nystagmus|Delayed speech and language development|Global developmental delay|Bicuspid aortic valve|Abnormal facial shape|Crossed fused renal ectopia	male	EUR	true	TRUE	FALSE	10
BIID_1005092		Bicuspid aortic valve	Seizures|Bicuspid aortic valve|Abnormality of sodium homeostasis|Gastrostomy tube feeding in infancy	male	SAS	false	TRUE	FALSE
BIID_1002182		Bicuspid aortic valve	Split hand|Bicuspid aortic valve|Split foot	male	EUR	true	TRUE	FALSE
BIID_1002688	TRUE	Bicuspid aortic valve	Strabismus|Deeply set eye|Nystagmus|Optic atrophy|Pectus excavatum|Bicuspid aortic valve|Multiple joint contractures|Dilation of lateral ventricles|Focal seizures|Intracranial cystic lesion|Severe global developmental delay|Cerebral cortical hemiatrophy	male	EUR	true	TRUE	FALSE
BIID_1004901	TRUE	Bicuspid aortic valve	Trigonocephaly|Behavioral abnormality|Autistic behavior|Seizures|Global developmental delay|Specific learning disability|Bicuspid aortic valve|Short nose|Clinodactyly of the 5th finger	male	EUR	true	TRUE	FALSE
BIID_1005315		Bicuspid aortic valve	Unilateral renal agenesis|Cleft palate|Pierre-Robin sequence|Dolichocephaly|Bicuspid aortic valve|Abnormal facial shape|Clinodactyly of the 5th finger	male	EUR	true	TRUE	FALSE
BIID_1003142	TRUE	Bicuspid aortic valve	Wide mouth|Microcephaly|Bulbous nose|Deeply set eye|Bicuspid aortic valve|Clinodactyly of the 5th finger|Severe global developmental delay	male	EUR	true	TRUE	FALSE
BIID_1002157	TRUE	Bicuspid aortic valve|Abnormal heart valve morphology|Peripheral pulmonary artery stenosis	Abnormality of the lip|Short philtrum|Abnormality of the nose|Low-set ears|Impaired ocular abduction|11 pairs of ribs|Global developmental delay|Bilateral ptosis|Asymmetry of the thorax|Bicuspid aortic valve|Abnormal heart valve morphology|Deep plantar creases|Sparse scalp hair|Neonatal respiratory distress|Congenital laryngeal stridor|Peripheral pulmonary artery stenosis|Flat occiput|Deep palmar…	male	EUR	true	TRUE	FALSE	34
BIID_1000702		Bicuspid aortic valve|Abnormal pulmonary valve morphology	Bicuspid aortic valve|Abnormal pulmonary valve morphology	male	EUR	true	FALSE	TRUE
BIID_1004555		Bicuspid aortic valve|Aortic aneurysm	Oral cleft|Abnormality of the outer ear|Hypermetropia|Abnormality of the nervous system|Bicuspid aortic valve|Aortic aneurysm|Delayed gross motor development	male	EUR	true	TRUE	FALSE
BIID_1005360		Bicuspid aortic valve|Aortic root aneurysm	Epicanthus|Pectus excavatum|Cafe-au-lait spot|Bicuspid aortic valve|Aortic root aneurysm	male	EUR	true	TRUE	FALSE
BIID_1002125		Bicuspid aortic valve|Aortic root aneurysm	Hypertelorism|Ectopia lentis|Arachnodactyly|Bicuspid aortic valve|Aortic root aneurysm	female	EUR	true	TRUE	FALSE
BIID_1002458	TRUE	Bicuspid aortic valve|Aortic valve stenosis	Microcephaly|Short philtrum|Long palpebral fissure|Autistic behavior|Global developmental delay|Bicuspid aortic valve|Aortic valve stenosis|Delayed CNS myelination|Generalized joint laxity|Intellectual disability, severe	female	EUR	true	TRUE	FALSE
BIID_1007617		Bicuspid aortic valve|Aortic valve stenosis	Pectus carinatum|Single transverse palmar crease|Bicuspid aortic valve|Aortic valve stenosis|Abnormality of toe|Gonadal dysgenesis with female appearance, male	male	EUR	true	TRUE	FALSE
BIID_1003001		Bicuspid aortic valve|Aortic valve stenosis	Renal duplication|Vesicoureteral reflux|Cleft palate|Short philtrum|Underdeveloped nasal alae|Broad nasal tip|Congenital cataract|Blepharophimosis|Natal tooth|Bicuspid aortic valve|Aortic valve stenosis|Preauricular pit|Low hanging columella|Bilateral cleft lip	female	EUR	true	TRUE	FALSE
BIID_1002467		Bicuspid aortic valve|Aortic valve stenosis	Trigonocephaly|Craniosynostosis|Bicuspid aortic valve|Aortic valve stenosis	male	EUR	true	TRUE	FALSE
BIID_1003523		Bicuspid aortic valve|Aortic valve stenosis|Abnormal atrioventricular connection|Abnormality of the pulmonary veins	Ectopic kidney|Renal hypoplasia|Broad alveolar ridges|Microcephaly|Wide anterior fontanel|Micrognathia|Low-set, posteriorly rotated ears|Anteverted nares|Sacral dimple|Postaxial hand polydactyly|Intrauterine growth retardation|Oligohydramnios|Bicuspid aortic valve|Aortic valve stenosis|Pulmonary hypoplasia|Hypoplasia of the corpus callosum|Bilateral postaxial polydactyly|Abnormal lung lobation|Hi…	female	EUR	true	TRUE	FALSE	14
BIID_1007732		Bicuspid aortic valve|Aortic valve stenosis|Coarctation of aorta	Autism|Joint laxity|Bicuspid aortic valve|Aortic valve stenosis|Coarctation of aorta|Abnormal facial shape|Cognitive impairment	male	EUR	true	TRUE	FALSE
BIID_1005041		Bicuspid aortic valve|Aortic valve stenosis|Muscular ventricular septal defect	Hypertelorism|Downslanted palpebral fissures|Thick eyebrow|Synophrys|Hypertrichosis|Bicuspid aortic valve|Aortic valve stenosis|Clinodactyly of the 5th toe|Elbow hypertrichosis|Muscular ventricular septal defect	male	EUR	false	TRUE	FALSE
BIID_1007574	TRUE	Bicuspid aortic valve|Ascending tubular aorta aneurysm	Hypermetropia|Joint hypermobility|Bicuspid aortic valve|Ascending tubular aorta aneurysm|Mild global developmental delay	female	EUR	true	TRUE	FALSE	9
BIID_1000706		Bicuspid aortic valve|Atrial septal defect|Ventricular septal defect	Bicuspid aortic valve|Atrial septal defect|Ventricular septal defect	female	EUR	true	FALSE	TRUE
BIID_1000297		Bicuspid aortic valve|Coarctation of aorta	Bicuspid aortic valve|Coarctation of aorta	male	EUR	false	FALSE	TRUE
BIID_1000701		Bicuspid aortic valve|Coarctation of aorta	Bicuspid aortic valve|Coarctation of aorta	male	EUR	false	FALSE	TRUE	49
BIID_1001062		Bicuspid aortic valve|Coarctation of aorta	Bicuspid aortic valve|Coarctation of aorta	male	OTHER	false	FALSE	TRUE
BIID_1000768		Bicuspid aortic valve|Coarctation of aorta	Bicuspid aortic valve|Coarctation of aorta	female	EUR	true	FALSE	TRUE
BIID_1003303		Bicuspid aortic valve|Coarctation of aorta	Cryptorchidism|Preauricular skin tag|Pectus excavatum|Bicuspid aortic valve|Coarctation of aorta|2-3 toe cutaneous syndactyly|Aplasia/Hypoplasia of the skin	male	EUR	true	TRUE	FALSE
BIID_1005361		Bicuspid aortic valve|Coarctation of aorta	Hyperhidrosis|Premature birth|Bicuspid aortic valve|Coarctation of aorta|Asthma|Enterocolitis	female	EUR	true	TRUE	FALSE
BIID_1002709	TRUE	Bicuspid aortic valve|Coarctation of aorta	Renal cyst|Upslanted palpebral fissure|Delayed speech and language development|Hypertension|Seizures|Specific learning disability|Bicuspid aortic valve|Coarctation of aorta|Asthma|Cystic liver disease|Polycystic kidney dysplasia	male	EUR	true	TRUE	FALSE
BIID_1002455		Bicuspid aortic valve|Complete atrioventricular canal defect|Aortic aneurysm|Cleft anterior mitral valve leaflet	Bicuspid aortic valve|Complete atrioventricular canal defect|Aortic aneurysm|Cleft anterior mitral valve leaflet	female	EUR	true	TRUE	FALSE
BIID_1000567		Bicuspid aortic valve|Dilatation of the ascending aorta	Bicuspid aortic valve|Dilatation of the ascending aorta	female	EUR	true	FALSE	TRUE
BIID_1000766		Bicuspid aortic valve|Dilatation of the ascending aorta	Bicuspid aortic valve|Dilatation of the ascending aorta	female	EUR	true	FALSE	TRUE
BIID_1002779		Bicuspid aortic valve|Dysplastic aortic valve	Behavioral abnormality|Autism|Aggressive behavior|Joint hypermobility|Slender build|Bicuspid aortic valve|Constipation|Intellectual disability, moderate|Thoracic scoliosis|Relative macrocephaly|Dysplastic aortic valve|Bilateral cryptorchidism|Echolalia	male	EUR	true	TRUE	FALSE
BIID_1002098		Bicuspid aortic valve|Right ventricular hypertrophy|Left ventricular hypertrophy|Interrupted aortic arch	Wide anterior fontanel|Hypertelorism|Low-set, posteriorly rotated ears|Proptosis|Abnormality of the ribs|Omphalocele|Bicuspid aortic valve|Right ventricular hypertrophy|Left ventricular hypertrophy|Frontal bossing|Relative macrocephaly|Depressed nasal bridge|High palate|Interrupted aortic arch	female	EUR	true	TRUE	FALSE	17
BIID_1000284		Bicuspid aortic valve|Ventricular septal defect	Bicuspid aortic valve|Ventricular septal defect	female	EUR	true	FALSE	TRUE
BIID_1007691		Cardiomegaly|Abnormal echocardiogram|Arrhythmia|Abnormal heart valve morphology	Abnormality of head or neck|Abnormal heart valve morphology|Low-set, posteriorly rotated ears|Webbed neck|Cardiomegaly|Abnormal echocardiogram|Myopathy|Centrally nucleated skeletal muscle fibers|Skeletal myopathy|Contractures of the large joints|Arrhythmia|Muscle fiber hypertrophy|Muscle fiber atrophy	male	EUR	true	TRUE	FALSE
BIID_1002378	TRUE	Cardiomegaly|Abnormal right ventricle morphology	Low-set ears|Global developmental delay|Cardiomegaly|Abnormal right ventricle morphology|Short toe|Long fingers	female	EUR	true	TRUE	FALSE
BIID_1004076		Cardiomyopathy|Abnormal aortic valve morphology	Macrocephaly|Long philtrum|Low-set ears|Eczema|Generalized hypotonia|Cardiomyopathy|Abnormal aortic valve morphology|Frontal bossing|Delayed gross motor development|Polydactyly|Prominent forehead	female	SAS	false	TRUE	FALSE	0
BIID_1004558		Cardiomyopathy|Abnormal ventricular septum morphology	Congenital hypothyroidism|Specific learning disability|Cardiomyopathy|Abnormal ventricular septum morphology|Abnormality of metabolism/homeostasis|Rhabdomyolysis	female	EUR	true	TRUE	FALSE
BIID_1005216		Cardiomyopathy|Atrial septal defect	Cardiomyopathy|Arthrogryposis multiplex congenita|Atrial septal defect	male	SAS	false	TRUE	FALSE
BIID_1000975	TRUE	Cardiomyopathy|Bicuspid aortic valve	Coarse facial features|Blue sclerae|Synophrys|Global developmental delay|Cardiomyopathy||Bicuspid aortic valve|Constipation|Drooling|Atonic seizures	female	OTHER	false	TRUE	FALSE	0
BIID_1004215	TRUE	Cardiomyopathy|Dysplastic pulmonary valve	Hypospadias|Cone/cone-rod dystrophy|Nystagmus|Cardiomyopathy|Sagittal craniosynostosis|Dysplastic pulmonary valve|Severe global developmental delay	male	OTHER	false	TRUE	FALSE
BIID_1004214		Cardiomyopathy|Hypertrophic cardiomyopathy|Atrial septal defect	Hypertelorism|Micrognathia|Preauricular skin tag|Bulbous nose|Blepharophimosis|Shield chest|Axillary pterygia|Epibulbar dermoid|Cardiomyopathy|Hypertrophic cardiomyopathy|Short foot|Polycythemia|Gastroesophageal reflux|Highly arched eyebrow|Supernumerary nipple|Clinodactyly of the 5th finger|Atrial septal defect|Abnormality of the epiglottis|Bilateral single transverse palmar creases|Hypoplastic …	male	OTHER	false	TRUE	FALSE
BIID_1002331	TRUE	Cardiomyopathy|Preductal coarctation of aorta	Renal insufficiency|Malar flattening|Hypertension|Pseudohypoparathyroidism|Muscular hypotonia|Global developmental delay|Specific learning disability|Cardiomyopathy|Truncal obesity|Chronic rhinitis|Obstructive sleep apnea|Preductal coarctation of aorta|Short stature|Depressed nasal bridge|Abnormality of dental eruption|Short 5th finger|Short metacarpal	female	AFR	false	TRUE	FALSE	3
BIID_1003842		Cardiomyopathy|Secundum atrial septal defect	Epicanthus|Posteriorly rotated ears|Wide nasal bridge|Thickened nuchal skin fold|Cardiomyopathy|Neutropenia|Short stature|Secundum atrial septal defect|Increased number of skin folds|Hypoplastic male external genitalia|Feeding difficulties in infancy|Intellectual disability, severe	male	EAS	false	TRUE	FALSE	5
BIID_1002142		Cardiomyopathy|Ventricular septal defect	Cardiomyopathy|Lactic acidosis|Abnormal activity of mitochondrial respiratory chain|Ventricular septal defect	male	EUR	true	TRUE	FALSE	0
BIID_1002695		Coarctation of aorta	Abnormality of upper lip|Coarctation of aorta|Anal atresia	male	SAS	false	TRUE	FALSE	38
BIID_1007767	TRUE	Coarctation of aorta	Autistic behavior|Delayed speech and language development|Intellectual disability, mild|Motor delay|Coarctation of aorta	male	EUR	true	TRUE	FALSE
BIID_1000132		Coarctation of aorta	Coarctation of aorta	male	EUR	false	FALSE	TRUE
BIID_1000157		Coarctation of aorta	Coarctation of aorta	male	EUR	false	FALSE	TRUE
BIID_1000321		Coarctation of aorta	Coarctation of aorta	male	EUR	false	FALSE	TRUE
BIID_1000338		Coarctation of aorta	Coarctation of aorta	male	EUR	false	FALSE	TRUE
BIID_1000680		Coarctation of aorta	Coarctation of aorta	male	EUR	false	FALSE	TRUE	38
BIID_1000709		Coarctation of aorta	Coarctation of aorta	male	EUR	false	FALSE	TRUE	29
BIID_1001007		Coarctation of aorta	Coarctation of aorta	male	EUR	false	FALSE	TRUE	41
BIID_1001275		Coarctation of aorta	Coarctation of aorta	male	OTHER	false	FALSE	TRUE	1
BIID_1001429		Coarctation of aorta	Coarctation of aorta	female	OTHER	false	FALSE	TRUE	0
BIID_1005751		Coarctation of aorta	Coarctation of aorta	male	EUR	false	FALSE	TRUE	27
BIID_1005956		Coarctation of aorta	Coarctation of aorta	female	EUR	false	FALSE	TRUE	36
BIID_1006399		Coarctation of aorta	Coarctation of aorta	male	EUR	false	FALSE	TRUE	48
BIID_1001042		Coarctation of aorta	Coarctation of aorta	male	OTHER	false	FALSE	TRUE	2
BIID_1001194		Coarctation of aorta	Coarctation of aorta	male	SAS	false	FALSE	TRUE	1
BIID_1001545		Coarctation of aorta	Coarctation of aorta	male	OTHER	false	FALSE	TRUE	12
BIID_1006102		Coarctation of aorta	Coarctation of aorta	male	OTHER	false	FALSE	TRUE
BIID_1006181		Coarctation of aorta	Coarctation of aorta	male	EUR	false	FALSE	TRUE	43
BIID_1006182		Coarctation of aorta	Coarctation of aorta	male	EUR	false	FALSE	TRUE	53
BIID_1006850		Coarctation of aorta	Coarctation of aorta	male	EUR	false	FALSE	TRUE
BIID_1007140		Coarctation of aorta	Coarctation of aorta	male	OTHER	false	FALSE	TRUE
BIID_1007208		Coarctation of aorta	Coarctation of aorta	female	OTHER	false	FALSE	TRUE
BIID_1007391		Coarctation of aorta	Coarctation of aorta	female	SAS	false	FALSE	TRUE
BIID_1005945		Coarctation of aorta	Coarctation of aorta	male	EUR	false	TRUE	FALSE	39
BIID_1000558		Coarctation of aorta	Coarctation of aorta	female	EUR	true	FALSE	TRUE
BIID_1000641		Coarctation of aorta	Coarctation of aorta	male	EUR	true	FALSE	TRUE
BIID_1000771		Coarctation of aorta	Coarctation of aorta	male	EUR	true	FALSE	TRUE
BIID_1000772		Coarctation of aorta	Coarctation of aorta	male	EUR	true	FALSE	TRUE
BIID_1000784		Coarctation of aorta	Coarctation of aorta	female	EUR	true	FALSE	TRUE
BIID_1000788		Coarctation of aorta	Coarctation of aorta	male	EUR	true	FALSE	TRUE
BIID_1000790		Coarctation of aorta	Coarctation of aorta	male	EUR	true	FALSE	TRUE
BIID_1000820		Coarctation of aorta	Coarctation of aorta	female	EUR	true	FALSE	TRUE
BIID_1000902		Coarctation of aorta	Coarctation of aorta	male	EUR	true	FALSE	TRUE
BIID_1000909		Coarctation of aorta	Coarctation of aorta	female	EUR	true	FALSE	TRUE
BIID_1000918		Coarctation of aorta	Coarctation of aorta	male	EUR	true	FALSE	TRUE
BIID_1001227		Coarctation of aorta	Coarctation of aorta	male	EUR	true	FALSE	TRUE
BIID_1001242		Coarctation of aorta	Coarctation of aorta	male	EUR	true	FALSE	TRUE	10
BIID_1001497		Coarctation of aorta	Coarctation of aorta	female	EUR	true	FALSE	TRUE
BIID_1001745		Coarctation of aorta	Coarctation of aorta	male	EUR	true	FALSE	TRUE
BIID_1001844		Coarctation of aorta	Coarctation of aorta	male	EUR	true	FALSE	TRUE
BIID_1005444		Coarctation of aorta	Coarctation of aorta	male	EUR	true	FALSE	TRUE
BIID_1005474		Coarctation of aorta	Coarctation of aorta	male	EUR	true	FALSE	TRUE
BIID_1005506		Coarctation of aorta	Coarctation of aorta	male	EUR	true	FALSE	TRUE
BIID_1005525		Coarctation of aorta	Coarctation of aorta	female	EUR	true	FALSE	TRUE
BIID_1005540		Coarctation of aorta	Coarctation of aorta	male	EUR	true	FALSE	TRUE
BIID_1005580		Coarctation of aorta	Coarctation of aorta	female	EUR	true	FALSE	TRUE
BIID_1005597		Coarctation of aorta	Coarctation of aorta	female	EUR	true	FALSE	TRUE
BIID_1005625		Coarctation of aorta	Coarctation of aorta	male	EUR	true	FALSE	TRUE
BIID_1005648		Coarctation of aorta	Coarctation of aorta	male	EUR	true	FALSE	TRUE
BIID_1005653		Coarctation of aorta	Coarctation of aorta	male	EUR	true	FALSE	TRUE
BIID_1005672		Coarctation of aorta	Coarctation of aorta	male	EUR	true	FALSE	TRUE
BIID_1005675		Coarctation of aorta	Coarctation of aorta	male	EUR	true	FALSE	TRUE
BIID_1005682		Coarctation of aorta	Coarctation of aorta	female	EUR	true	FALSE	TRUE
BIID_1005685		Coarctation of aorta	Coarctation of aorta	male	EUR	true	FALSE	TRUE
BIID_1005686		Coarctation of aorta	Coarctation of aorta	male	EUR	true	FALSE	TRUE
BIID_1005691		Coarctation of aorta	Coarctation of aorta	female	EUR	true	FALSE	TRUE
BIID_1005717		Coarctation of aorta	Coarctation of aorta	male	EUR	true	FALSE	TRUE
BIID_1005730		Coarctation of aorta	Coarctation of aorta	female	EUR	true	FALSE	TRUE
BIID_1005734		Coarctation of aorta	Coarctation of aorta	female	EUR	true	FALSE	TRUE
BIID_1005743		Coarctation of aorta	Coarctation of aorta	male	EUR	true	FALSE	TRUE
BIID_1005776		Coarctation of aorta	Coarctation of aorta	male	EUR	true	FALSE	TRUE
BIID_1005874		Coarctation of aorta	Coarctation of aorta	male	EUR	true	FALSE	TRUE
BIID_1006013		Coarctation of aorta	Coarctation of aorta	female	EUR	true	FALSE	TRUE
BIID_1006021		Coarctation of aorta	Coarctation of aorta	male	EUR	true	FALSE	TRUE
BIID_1006022		Coarctation of aorta	Coarctation of aorta	male	EUR	true	FALSE	TRUE
BIID_1006078		Coarctation of aorta	Coarctation of aorta	male	EUR	true	FALSE	TRUE
BIID_1006100		Coarctation of aorta	Coarctation of aorta	female	EUR	true	FALSE	TRUE
BIID_1006106		Coarctation of aorta	Coarctation of aorta	female	EUR	true	FALSE	TRUE
BIID_1006122		Coarctation of aorta	Coarctation of aorta	male	EUR	true	FALSE	TRUE
BIID_1006131		Coarctation of aorta	Coarctation of aorta	male	EUR	true	FALSE	TRUE
BIID_1006137		Coarctation of aorta	Coarctation of aorta	male	EUR	true	FALSE	TRUE
BIID_1006139		Coarctation of aorta	Coarctation of aorta	male	EUR	true	FALSE	TRUE
BIID_1006142		Coarctation of aorta	Coarctation of aorta	male	EUR	true	FALSE	TRUE
BIID_1006162		Coarctation of aorta	Coarctation of aorta	male	EUR	true	FALSE	TRUE
BIID_1006173		Coarctation of aorta	Coarctation of aorta	female	EUR	true	FALSE	TRUE
BIID_1006183		Coarctation of aorta	Coarctation of aorta	female	EUR	true	FALSE	TRUE
BIID_1006222		Coarctation of aorta	Coarctation of aorta	male	EUR	true	FALSE	TRUE
BIID_1006343		Coarctation of aorta	Coarctation of aorta	male	EUR	true	FALSE	TRUE
BIID_1006353		Coarctation of aorta	Coarctation of aorta	male	EUR	true	FALSE	TRUE
BIID_1006397		Coarctation of aorta	Coarctation of aorta	male	EUR	true	FALSE	TRUE
BIID_1006403		Coarctation of aorta	Coarctation of aorta	male	EUR	true	FALSE	TRUE
BIID_1006427		Coarctation of aorta	Coarctation of aorta	male	EUR	true	FALSE	TRUE
BIID_1006473		Coarctation of aorta	Coarctation of aorta	male	EUR	true	FALSE	TRUE
BIID_1006633		Coarctation of aorta	Coarctation of aorta	female	EUR	true	FALSE	TRUE
BIID_1006660		Coarctation of aorta	Coarctation of aorta	male	EUR	true	FALSE	TRUE
BIID_1006842		Coarctation of aorta	Coarctation of aorta	male	EUR	true	FALSE	TRUE
BIID_1006844		Coarctation of aorta	Coarctation of aorta	male	EUR	true	FALSE	TRUE
BIID_1006855		Coarctation of aorta	Coarctation of aorta	male	EUR	true	FALSE	TRUE
BIID_1006870		Coarctation of aorta	Coarctation of aorta	male	EUR	true	FALSE	TRUE
BIID_1006913		Coarctation of aorta	Coarctation of aorta	male	EUR	true	FALSE	TRUE
BIID_1006960		Coarctation of aorta	Coarctation of aorta	male	EUR	true	FALSE	TRUE
BIID_1006981		Coarctation of aorta	Coarctation of aorta	male	EUR	true	FALSE	TRUE
BIID_1007030		Coarctation of aorta	Coarctation of aorta	male	EUR	true	FALSE	TRUE
BIID_1007065		Coarctation of aorta	Coarctation of aorta	female	EUR	true	FALSE	TRUE
BIID_1007098		Coarctation of aorta	Coarctation of aorta	male	EUR	true	FALSE	TRUE
BIID_1007113		Coarctation of aorta	Coarctation of aorta	male	EUR	true	FALSE	TRUE
BIID_1007127		Coarctation of aorta	Coarctation of aorta	female	EUR	true	FALSE	TRUE
BIID_1007130		Coarctation of aorta	Coarctation of aorta	male	EUR	true	FALSE	TRUE
BIID_1007153		Coarctation of aorta	Coarctation of aorta	male	EUR	true	FALSE	TRUE
BIID_1007189		Coarctation of aorta	Coarctation of aorta	male	EUR	true	FALSE	TRUE
BIID_1007191		Coarctation of aorta	Coarctation of aorta	male	EUR	true	FALSE	TRUE
BIID_1007216		Coarctation of aorta	Coarctation of aorta	male	EUR	true	FALSE	TRUE
BIID_1007227		Coarctation of aorta	Coarctation of aorta	male	EUR	true	FALSE	TRUE
BIID_1007320		Coarctation of aorta	Coarctation of aorta	female	EUR	true	FALSE	TRUE
BIID_1007354		Coarctation of aorta	Coarctation of aorta	female	EUR	true	FALSE	TRUE
BIID_1007362		Coarctation of aorta	Coarctation of aorta	female	EUR	true	FALSE	TRUE
BIID_1007390		Coarctation of aorta	Coarctation of aorta	male	EUR	true	FALSE	TRUE
BIID_1007397		Coarctation of aorta	Coarctation of aorta	female	EUR	true	FALSE	TRUE
BIID_1007401		Coarctation of aorta	Coarctation of aorta	male	EUR	true	FALSE	TRUE
BIID_1007438		Coarctation of aorta	Coarctation of aorta	male	EUR	true	FALSE	TRUE
BIID_1007440		Coarctation of aorta	Coarctation of aorta	male	EUR	true	FALSE	TRUE
BIID_1007476		Coarctation of aorta	Coarctation of aorta	male	EUR	true	FALSE	TRUE
BIID_1007509		Coarctation of aorta	Coarctation of aorta	female	EUR	true	FALSE	TRUE
BIID_1007518		Coarctation of aorta	Coarctation of aorta	male	EUR	true	FALSE	TRUE
BIID_1007535		Coarctation of aorta	Coarctation of aorta	female	EUR	true	FALSE	TRUE
BIID_1007559		Coarctation of aorta	Coarctation of aorta	male	EUR	true	FALSE	TRUE
BIID_1007834		Coarctation of aorta	Coarctation of aorta	female	EUR	true	FALSE	TRUE
BIID_1007840		Coarctation of aorta	Coarctation of aorta	female	EUR	true	FALSE	TRUE
BIID_1007861		Coarctation of aorta	Coarctation of aorta	male	EUR	true	FALSE	TRUE
BIID_1007863		Coarctation of aorta	Coarctation of aorta	male	EUR	true	FALSE	TRUE
BIID_1007864		Coarctation of aorta	Coarctation of aorta	male	EUR	true	FALSE	TRUE
BIID_1007867		Coarctation of aorta	Coarctation of aorta	male	EUR	true	FALSE	TRUE
BIID_1007872		Coarctation of aorta	Coarctation of aorta	female	EUR	true	FALSE	TRUE
BIID_1007884		Coarctation of aorta	Coarctation of aorta	male	EUR	true	FALSE	TRUE
BIID_1007885		Coarctation of aorta	Coarctation of aorta	female	EUR	true	FALSE	TRUE
BIID_1007897		Coarctation of aorta	Coarctation of aorta	female	EUR	true	FALSE	TRUE
BIID_1000217		Coarctation of aorta	Coarctation of aorta	female	EUR	true	FALSE	TRUE
BIID_1000219		Coarctation of aorta	Coarctation of aorta	male	EUR	true	FALSE	TRUE
BIID_1000220		Coarctation of aorta	Coarctation of aorta	female	EUR	true	FALSE	TRUE
BIID_1000221		Coarctation of aorta	Coarctation of aorta	male	EUR	true	FALSE	TRUE
BIID_1000222		Coarctation of aorta	Coarctation of aorta	male	EUR	true	FALSE	TRUE
BIID_1000223		Coarctation of aorta	Coarctation of aorta	female	EUR	true	FALSE	TRUE
BIID_1000225		Coarctation of aorta	Coarctation of aorta	male	EUR	true	FALSE	TRUE
BIID_1000226		Coarctation of aorta	Coarctation of aorta	female	EUR	true	FALSE	TRUE
BIID_1000228		Coarctation of aorta	Coarctation of aorta	male	EUR	true	FALSE	TRUE
BIID_1000229		Coarctation of aorta	Coarctation of aorta	male	EUR	true	FALSE	TRUE
BIID_1000230		Coarctation of aorta	Coarctation of aorta	female	EUR	true	FALSE	TRUE
BIID_1000232		Coarctation of aorta	Coarctation of aorta	male	EUR	true	FALSE	TRUE
BIID_1000233		Coarctation of aorta	Coarctation of aorta	female	EUR	true	FALSE	TRUE
BIID_1000234		Coarctation of aorta	Coarctation of aorta	male	EUR	true	FALSE	TRUE
BIID_1000235		Coarctation of aorta	Coarctation of aorta	male	EUR	true	FALSE	TRUE
BIID_1000237		Coarctation of aorta	Coarctation of aorta	female	EUR	true	FALSE	TRUE
BIID_1000244		Coarctation of aorta	Coarctation of aorta	female	EUR	true	FALSE	TRUE
BIID_1000248		Coarctation of aorta	Coarctation of aorta	male	EUR	true	FALSE	TRUE
BIID_1000249		Coarctation of aorta	Coarctation of aorta	female	EUR	true	FALSE	TRUE
BIID_1000250		Coarctation of aorta	Coarctation of aorta	male	EUR	true	FALSE	TRUE
BIID_1000252		Coarctation of aorta	Coarctation of aorta	male	EUR	true	FALSE	TRUE
BIID_1001455		Coarctation of aorta	Coarctation of aorta	female	EUR	true	FALSE	TRUE	5
BIID_1005550		Coarctation of aorta	Coarctation of aorta	female	EUR	true	FALSE	TRUE
BIID_1000180		Coarctation of aorta	Coarctation of aorta	male	EUR	true	FALSE	TRUE
BIID_1000184		Coarctation of aorta	Coarctation of aorta	female	EUR	true	FALSE	TRUE
BIID_1007010		Coarctation of aorta	Coarctation of aorta|Abnormality of esophagus morphology	male	EUR	true	TRUE	FALSE
BIID_1006176		Coarctation of aorta	Coarctation of aorta|Aplasia/Hypoplasia of the corpus callosum	male	EUR	true	TRUE	FALSE
BIID_1005219		Coarctation of aorta	Coarctation of aorta|Expressive language delay|Short stature|Feeding difficulties in infancy	male	EUR	true	TRUE	FALSE
BIID_1001373		Coarctation of aorta	Coarctation of aorta|Hemangioma	female	EUR	true	FALSE	TRUE	6
BIID_1001361		Coarctation of aorta	Coarctation of aorta|Hemiplegia	male	EUR	true	TRUE	FALSE	0
BIID_1007505		Coarctation of aorta	Coarctation of aorta|Hydrocephalus	male	EUR	true	TRUE	FALSE
BIID_1001182		Coarctation of aorta	Coarctation of aorta|Hypoplastic right thumb|Cervical hemivertebrae	male	EUR	true	TRUE	FALSE	4
BIID_1007039		Coarctation of aorta	Coarctation of aorta|Polydactyly	female	EUR	true	TRUE	FALSE
BIID_1007857		Coarctation of aorta	Coarctation of aorta|Pyloric stenosis	male	EUR	true	TRUE	FALSE
BIID_1003125		Coarctation of aorta	Congenital cataract|Coarctation of aorta|Heterotopia|Hypsarrhythmia|EEG with burst suppression|Epileptic spasms	female	EUR	true	TRUE	FALSE	61
BIID_1003336		Coarctation of aorta	Congenital diaphragmatic hernia|Failure to thrive|Coarctation of aorta	female	EUR	true	TRUE	FALSE	2
BIID_1002432		Coarctation of aorta	Congenital strabismus|Hypotelorism|Synophrys|Breech presentation|Coarctation of aorta|Metopic synostosis	female	EUR	true	TRUE	FALSE	0
BIID_1003589	TRUE	Coarctation of aorta	Cryptorchidism|Thick lower lip vermilion|Thick upper lip vermilion|Microcephaly|Low anterior hairline|Deeply set eye|Upslanted palpebral fissure|Impaired social interactions|Delayed speech and language development|Gynecomastia|Penoscrotal hypospadias|Coarctation of aorta|Truncal obesity	male	SAS	false	TRUE	FALSE
BIID_1005404	TRUE	Coarctation of aorta	Delayed speech and language development|Coarctation of aorta|Aganglionic megacolon|Exostoses	male	EUR	true	TRUE	FALSE
BIID_1003521		Coarctation of aorta	Facial asymmetry|Preauricular skin tag|Microphthalmia|Coarctation of aorta|Tracheoesophageal fistula|Recurrent lower respiratory tract infections|Microtia|Laryngotracheomalacia|Posterior plagiocephaly	female	EUR	true	TRUE	FALSE
BIID_1004270		Coarctation of aorta	Full cheeks|Short chin|Narrow forehead|Single transverse palmar crease|Decreased fetal movement|Coarctation of aorta|Hypoplastic toenails|Rhizomelia|Short fetal femur length|Short fetal humerus length|Short digit|Unilateral cleft lip	male	EUR	true	TRUE	FALSE	32
BIID_1004442	TRUE	Coarctation of aorta	Global developmental delay|Absent speech|Coarctation of aorta|Chorea	female	EUR	true	TRUE	FALSE
BIID_1004915	TRUE	Coarctation of aorta	Global developmental delay|Coarctation of aorta|Hypoplastic spleen|Abnormal emotion/affect behavior	female	OTHER	false	TRUE	FALSE
BIID_1005278		Coarctation of aorta	Hypertelorism|Micrognathia|Upslanted palpebral fissure|Coarctation of aorta|Proportionate short stature	female	EUR	true	TRUE	FALSE
BIID_1007772		Coarctation of aorta	Hypertension|Laryngomalacia|Coarctation of aorta|Gastroesophageal reflux	female	EUR	true	TRUE	FALSE
BIID_1007647		Coarctation of aorta	Hypospadias|Coarse facial features|Short chin|Wide nose|Telecanthus|Long eyelashes|Thick eyebrow|Coarctation of aorta|Overlapping toe|Sparse anterior scalp hair|Tapered finger|Feeding difficulties in infancy	male	EUR	false	TRUE	FALSE
BIID_1007605		Coarctation of aorta	Hypospadias|Impaired social interactions|Intellectual disability, mild|Macrodontia|Coarctation of aorta|Abnormal aggressive, impulsive or violent behavior	male	OTHER	false	TRUE	FALSE
BIID_1005347		Coarctation of aorta	Macrocephaly|Coarctation of aorta|Short stature|Attention deficit hyperactivity disorder	male	EUR	true	TRUE	FALSE
BIID_1004907		Coarctation of aorta	Microcephaly|Macrotia|Optic nerve hypoplasia|Stereotypy|Primary hypothyroidism|Severe visual impairment|Specific learning disability|Intrauterine growth retardation|Coarctation of aorta|Toe syndactyly|Lymphopenia|Hypoplasia of the corpus callosum|Generalized seizures	female	SAS	false	TRUE	FALSE
BIID_1004993	TRUE	Coarctation of aorta	Overfolded helix|Global developmental delay|Coarctation of aorta|Short stature|Abnormal size of the palpebral fissures	male	EUR	true	TRUE	FALSE
BIID_1003434		Coarctation of aorta	Renal duplication|Coarctation of aorta|Bilateral talipes equinovarus|Scoliosis|Arthralgia	female	OTHER	false	TRUE	FALSE	2
BIID_1004286		Coarctation of aorta	Specific learning disability|Coarctation of aorta|Short stature|Feeding difficulties in infancy|Nasogastric tube feeding in infancy	male	EUR	true	TRUE	FALSE
BIID_1002464		Coarctation of aorta	Subglottic stenosis|Coarctation of aorta|Lymphopenia|Partial duplication of the phalanges of the hallux|Hamartoma of tongue	male	EUR	true	TRUE	FALSE	0
BIID_1004872	TRUE	Coarctation of aorta	Thin upper lip vermilion|Sparse and thin eyebrow|Upslanted palpebral fissure|Global developmental delay|Coarctation of aorta|Wide intermamillary distance|Unilateral ptosis|Bilateral sensorineural hearing impairment	male	EUR	true	TRUE	FALSE
BIID_1002174	TRUE	Coarctation of aorta	Thin vermilion border|Epicanthus|Hypertelorism|Long philtrum|Nystagmus|Delayed speech and language development|Penetrating foot ulcers|Coarctation of aorta|Abnormal facial shape|Abnormal hair quantity|Vertigo|Neonatal respiratory distress|Respiratory distress|Increased thyroid-stimulating hormone level|Thoracic scoliosis|Short nose|Hyperlordosis|Mild short stature	male	EUR	true	TRUE	FALSE
BIID_1004890	TRUE	Coarctation of aorta	Thin vermilion border|Microcephaly|Epicanthus|Hypertelorism|Short neck|Telecanthus|Epicanthus inversus|Preaxial hand polydactyly|Global developmental delay|Failure to thrive|Coarctation of aorta|Highly arched eyebrow|Redundant neck skin|Wide intermamillary distance|Bifid proximal phalanx of the thumb	male	EUR	true	TRUE	FALSE
BIID_1002653		Coarctation of aorta	Velopharyngeal insufficiency|Hypermetropia|Autistic behavior|Coarctation of aorta|Intellectual disability, moderate|Clinodactyly of the 5th finger|Clinodactyly of the 3rd toe|Abnormal number of hair whorls	male	EUR	false	TRUE	FALSE	12
BIID_1004906	TRUE	Coarctation of aorta|Abnormal cardiac ventricle morphology|Abnormal ventricular septum morphology	Cleft palate|Microcephaly|Posteriorly rotated ears|Conductive hearing impairment|Strabismus|Global developmental delay|Coarctation of aorta|Abnormal cardiac ventricle morphology|Proportionate short stature|Low hanging columella|Broad hallux|Abnormal ventricular septum morphology	female	EUR	true	TRUE	FALSE
BIID_1000295		Coarctation of aorta|Abnormal vena cava morphology	Coarctation of aorta|Abnormal vena cava morphology	female	EUR	false	FALSE	TRUE
BIID_1000319		Coarctation of aorta|Abnormal vena cava morphology	Coarctation of aorta|Abnormal vena cava morphology	female	EUR	false	FALSE	TRUE
BIID_1000779		Coarctation of aorta|Abnormal vena cava morphology	Coarctation of aorta|Abnormal vena cava morphology	female	EUR	true	FALSE	TRUE
BIID_1000318		Coarctation of aorta|Abnormality of the aortic valve	Coarctation of aorta|Abnormality of the aortic valve	female	EUR	false	FALSE	TRUE
BIID_1000668		Coarctation of aorta|Abnormality of the aortic valve	Coarctation of aorta|Abnormality of the aortic valve	female	EUR	true	FALSE	TRUE
BIID_1000897		Coarctation of aorta|Abnormality of the aortic valve	Coarctation of aorta|Abnormality of the aortic valve	male	EUR	true	FALSE	TRUE
BIID_1000241		Coarctation of aorta|Abnormality of the aortic valve	Coarctation of aorta|Abnormality of the aortic valve	female	EUR	true	FALSE	TRUE
BIID_1000774		Coarctation of aorta|Abnormality of the aortic valve|Atrial septal defect|Patent ductus arteriosus|Ventricular septal defect	Coarctation of aorta|Abnormality of the aortic valve|Atrial septal defect|Patent ductus arteriosus|Ventricular septal defect	female	EUR	true	FALSE	TRUE
BIID_1000187		Coarctation of aorta|Abnormality of the aortic valve|Ventricular septal defect	Coarctation of aorta|Abnormality of the aortic valve|Ventricular septal defect	male	EUR	true	FALSE	TRUE
BIID_1000723		Coarctation of aorta|Aortic valvar abnormality|Patent ductus arteriosus|Ventricular septal defect	Coarctation of aorta|Aortic valvar abnormality|Patent ductus arteriosus|Ventricular septal defect	female	EUR	false	FALSE	TRUE	43
BIID_1005453		Coarctation of aorta|Aortic valve stenosis	Coarctation of aorta|Aortic valve stenosis	male	OTHER	false	FALSE	TRUE
BIID_1000585		Coarctation of aorta|Aortic valve stenosis	Coarctation of aorta|Aortic valve stenosis	male	EUR	true	FALSE	TRUE
BIID_1005465		Coarctation of aorta|Aortic valve stenosis	Coarctation of aorta|Aortic valve stenosis	female	EUR	true	FALSE	TRUE
BIID_1005631		Coarctation of aorta|Aortic valve stenosis	Coarctation of aorta|Aortic valve stenosis	male	EUR	true	FALSE	TRUE
BIID_1000242		Coarctation of aorta|Aortic valve stenosis	Coarctation of aorta|Aortic valve stenosis	male	EUR	true	FALSE	TRUE	0
BIID_1000243		Coarctation of aorta|Aortic valve stenosis	Coarctation of aorta|Aortic valve stenosis	female	EUR	true	FALSE	TRUE
BIID_1000794		Coarctation of aorta|Aortic valve stenosis|Atrial septal defect	Coarctation of aorta|Aortic valve stenosis|Atrial septal defect	male	EUR	true	FALSE	TRUE
BIID_1000497		Coarctation of aorta|Aortic valve stenosis|Ventricular septal defect	Coarctation of aorta|Aortic valve stenosis|Ventricular septal defect	female	EUR	true	FALSE	TRUE
BIID_1001751		Coarctation of aorta|Atrial septal defect	Coarctation of aorta|Atrial septal defect	sex_aneuploidy	EUR	false	FALSE	TRUE	0
BIID_1000337		Coarctation of aorta|Atrial septal defect|Bicuspid aortic valve	Coarctation of aorta|Atrial septal defect|Bicuspid aortic valve	male	EUR	false	FALSE	TRUE
BIID_1000823		Coarctation of aorta|Atrial septal defect|Patent ductus arteriosus|Ventricular septal defect	Coarctation of aorta|Atrial septal defect|Patent ductus arteriosus|Ventricular septal defect	male	EUR	true	FALSE	TRUE
BIID_1000775		Coarctation of aorta|Atrial septal defect|Ventricular septal defect	Coarctation of aorta|Atrial septal defect|Ventricular septal defect	female	EUR	true	FALSE	TRUE
BIID_1000212		Coarctation of aorta|Atrioventricular septal defect	Coarctation of aorta|Atrioventricular septal defect	male	OTHER	false	FALSE	TRUE
BIID_1000135		Coarctation of aorta|Bicuspid aortic valve	Coarctation of aorta|Bicuspid aortic valve	female	EUR	false	FALSE	TRUE
BIID_1000323		Coarctation of aorta|Bicuspid aortic valve	Coarctation of aorta|Bicuspid aortic valve	male	EUR	false	FALSE	TRUE
BIID_1000324		Coarctation of aorta|Bicuspid aortic valve	Coarctation of aorta|Bicuspid aortic valve	male	EUR	false	FALSE	TRUE
BIID_1000506		Coarctation of aorta|Bicuspid aortic valve	Coarctation of aorta|Bicuspid aortic valve	male	EUR	false	FALSE	TRUE
BIID_1000812		Coarctation of aorta|Bicuspid aortic valve	Coarctation of aorta|Bicuspid aortic valve	male	EUR	false	FALSE	TRUE	30
BIID_1005697		Coarctation of aorta|Bicuspid aortic valve	Coarctation of aorta|Bicuspid aortic valve	female	EUR	false	FALSE	TRUE
BIID_1006400		Coarctation of aorta|Bicuspid aortic valve	Coarctation of aorta|Bicuspid aortic valve	female	EUR	false	FALSE	TRUE
BIID_1006517		Coarctation of aorta|Bicuspid aortic valve	Coarctation of aorta|Bicuspid aortic valve	male	EUR	false	FALSE	TRUE
BIID_1006550		Coarctation of aorta|Bicuspid aortic valve	Coarctation of aorta|Bicuspid aortic valve	male	EUR	false	FALSE	TRUE
BIID_1006158		Coarctation of aorta|Bicuspid aortic valve	Coarctation of aorta|Bicuspid aortic valve	male	AMR	false	FALSE	TRUE
BIID_1006363		Coarctation of aorta|Bicuspid aortic valve	Coarctation of aorta|Bicuspid aortic valve	male	OTHER	false	FALSE	TRUE
BIID_1007280		Coarctation of aorta|Bicuspid aortic valve	Coarctation of aorta|Bicuspid aortic valve	female	AMR	false	FALSE	TRUE
BIID_1007297		Coarctation of aorta|Bicuspid aortic valve	Coarctation of aorta|Bicuspid aortic valve	male	OTHER	false	FALSE	TRUE
BIID_1007544		Coarctation of aorta|Bicuspid aortic valve	Coarctation of aorta|Bicuspid aortic valve	male	EAS	false	FALSE	TRUE
BIID_1000561		Coarctation of aorta|Bicuspid aortic valve	Coarctation of aorta|Bicuspid aortic valve	female	EUR	true	FALSE	TRUE
BIID_1000720		Coarctation of aorta|Bicuspid aortic valve	Coarctation of aorta|Bicuspid aortic valve	female	EUR	true	FALSE	TRUE
BIID_1000777		Coarctation of aorta|Bicuspid aortic valve	Coarctation of aorta|Bicuspid aortic valve	male	EUR	true	FALSE	TRUE
BIID_1000778		Coarctation of aorta|Bicuspid aortic valve	Coarctation of aorta|Bicuspid aortic valve	female	EUR	true	FALSE	TRUE
BIID_1000789		Coarctation of aorta|Bicuspid aortic valve	Coarctation of aorta|Bicuspid aortic valve	male	EUR	true	FALSE	TRUE
BIID_1000792		Coarctation of aorta|Bicuspid aortic valve	Coarctation of aorta|Bicuspid aortic valve	male	EUR	true	FALSE	TRUE
BIID_1000855		Coarctation of aorta|Bicuspid aortic valve	Coarctation of aorta|Bicuspid aortic valve	male	EUR	true	FALSE	TRUE
BIID_1000881		Coarctation of aorta|Bicuspid aortic valve	Coarctation of aorta|Bicuspid aortic valve	male	EUR	true	FALSE	TRUE
BIID_1000898		Coarctation of aorta|Bicuspid aortic valve	Coarctation of aorta|Bicuspid aortic valve	male	EUR	true	FALSE	TRUE
BIID_1000905		Coarctation of aorta|Bicuspid aortic valve	Coarctation of aorta|Bicuspid aortic valve	male	EUR	true	FALSE	TRUE
BIID_1000907		Coarctation of aorta|Bicuspid aortic valve	Coarctation of aorta|Bicuspid aortic valve	male	EUR	true	FALSE	TRUE
BIID_1000908		Coarctation of aorta|Bicuspid aortic valve	Coarctation of aorta|Bicuspid aortic valve	male	EUR	true	FALSE	TRUE
BIID_1000910		Coarctation of aorta|Bicuspid aortic valve	Coarctation of aorta|Bicuspid aortic valve	male	EUR	true	FALSE	TRUE
BIID_1000911		Coarctation of aorta|Bicuspid aortic valve	Coarctation of aorta|Bicuspid aortic valve	male	EUR	true	FALSE	TRUE
BIID_1000913		Coarctation of aorta|Bicuspid aortic valve	Coarctation of aorta|Bicuspid aortic valve	male	EUR	true	FALSE	TRUE
BIID_1005720		Coarctation of aorta|Bicuspid aortic valve	Coarctation of aorta|Bicuspid aortic valve	female	EUR	true	FALSE	TRUE
BIID_1005745		Coarctation of aorta|Bicuspid aortic valve	Coarctation of aorta|Bicuspid aortic valve	male	EUR	true	FALSE	TRUE
BIID_1005764		Coarctation of aorta|Bicuspid aortic valve	Coarctation of aorta|Bicuspid aortic valve	male	EUR	true	FALSE	TRUE
BIID_1005778		Coarctation of aorta|Bicuspid aortic valve	Coarctation of aorta|Bicuspid aortic valve	male	EUR	true	FALSE	TRUE
BIID_1005780		Coarctation of aorta|Bicuspid aortic valve	Coarctation of aorta|Bicuspid aortic valve	female	EUR	true	FALSE	TRUE
BIID_1005816		Coarctation of aorta|Bicuspid aortic valve	Coarctation of aorta|Bicuspid aortic valve	male	EUR	true	FALSE	TRUE
BIID_1005838		Coarctation of aorta|Bicuspid aortic valve	Coarctation of aorta|Bicuspid aortic valve	female	EUR	true	FALSE	TRUE
BIID_1005851		Coarctation of aorta|Bicuspid aortic valve	Coarctation of aorta|Bicuspid aortic valve	male	EUR	true	FALSE	TRUE
BIID_1005869		Coarctation of aorta|Bicuspid aortic valve	Coarctation of aorta|Bicuspid aortic valve	male	EUR	true	FALSE	TRUE
BIID_1005973		Coarctation of aorta|Bicuspid aortic valve	Coarctation of aorta|Bicuspid aortic valve	female	EUR	true	FALSE	TRUE
BIID_1006083		Coarctation of aorta|Bicuspid aortic valve	Coarctation of aorta|Bicuspid aortic valve	male	EUR	true	FALSE	TRUE
BIID_1006084		Coarctation of aorta|Bicuspid aortic valve	Coarctation of aorta|Bicuspid aortic valve	male	EUR	true	FALSE	TRUE
BIID_1006086		Coarctation of aorta|Bicuspid aortic valve	Coarctation of aorta|Bicuspid aortic valve	male	EUR	true	FALSE	TRUE
BIID_1006096		Coarctation of aorta|Bicuspid aortic valve	Coarctation of aorta|Bicuspid aortic valve	female	EUR	true	FALSE	TRUE
BIID_1006097		Coarctation of aorta|Bicuspid aortic valve	Coarctation of aorta|Bicuspid aortic valve	female	EUR	true	FALSE	TRUE
BIID_1006114		Coarctation of aorta|Bicuspid aortic valve	Coarctation of aorta|Bicuspid aortic valve	male	EUR	true	FALSE	TRUE
BIID_1006128		Coarctation of aorta|Bicuspid aortic valve	Coarctation of aorta|Bicuspid aortic valve	female	EUR	true	FALSE	TRUE
BIID_1006143		Coarctation of aorta|Bicuspid aortic valve	Coarctation of aorta|Bicuspid aortic valve	male	EUR	true	FALSE	TRUE
BIID_1006154		Coarctation of aorta|Bicuspid aortic valve	Coarctation of aorta|Bicuspid aortic valve	male	EUR	true	FALSE	TRUE
BIID_1006161		Coarctation of aorta|Bicuspid aortic valve	Coarctation of aorta|Bicuspid aortic valve	male	EUR	true	FALSE	TRUE
BIID_1006163		Coarctation of aorta|Bicuspid aortic valve	Coarctation of aorta|Bicuspid aortic valve	female	EUR	true	FALSE	TRUE
BIID_1006171		Coarctation of aorta|Bicuspid aortic valve	Coarctation of aorta|Bicuspid aortic valve	male	EUR	true	FALSE	TRUE
BIID_1006174		Coarctation of aorta|Bicuspid aortic valve	Coarctation of aorta|Bicuspid aortic valve	male	EUR	true	FALSE	TRUE
BIID_1006175		Coarctation of aorta|Bicuspid aortic valve	Coarctation of aorta|Bicuspid aortic valve	male	EUR	true	FALSE	TRUE
BIID_1006189		Coarctation of aorta|Bicuspid aortic valve	Coarctation of aorta|Bicuspid aortic valve	female	EUR	true	FALSE	TRUE
BIID_1006280		Coarctation of aorta|Bicuspid aortic valve	Coarctation of aorta|Bicuspid aortic valve	male	EUR	true	FALSE	TRUE
BIID_1006352		Coarctation of aorta|Bicuspid aortic valve	Coarctation of aorta|Bicuspid aortic valve	female	EUR	true	FALSE	TRUE
BIID_1006366		Coarctation of aorta|Bicuspid aortic valve	Coarctation of aorta|Bicuspid aortic valve	female	EUR	true	FALSE	TRUE
BIID_1006425		Coarctation of aorta|Bicuspid aortic valve	Coarctation of aorta|Bicuspid aortic valve	male	EUR	true	FALSE	TRUE
BIID_1006878		Coarctation of aorta|Bicuspid aortic valve	Coarctation of aorta|Bicuspid aortic valve	female	EUR	true	FALSE	TRUE
BIID_1006906		Coarctation of aorta|Bicuspid aortic valve	Coarctation of aorta|Bicuspid aortic valve	female	EUR	true	FALSE	TRUE
BIID_1007023		Coarctation of aorta|Bicuspid aortic valve	Coarctation of aorta|Bicuspid aortic valve	female	EUR	true	FALSE	TRUE
BIID_1007028		Coarctation of aorta|Bicuspid aortic valve	Coarctation of aorta|Bicuspid aortic valve	male	EUR	true	FALSE	TRUE
BIID_1007048		Coarctation of aorta|Bicuspid aortic valve	Coarctation of aorta|Bicuspid aortic valve	female	EUR	true	FALSE	TRUE
BIID_1007101		Coarctation of aorta|Bicuspid aortic valve	Coarctation of aorta|Bicuspid aortic valve	male	EUR	true	FALSE	TRUE
BIID_1007149		Coarctation of aorta|Bicuspid aortic valve	Coarctation of aorta|Bicuspid aortic valve	male	EUR	true	FALSE	TRUE
BIID_1007196		Coarctation of aorta|Bicuspid aortic valve	Coarctation of aorta|Bicuspid aortic valve	female	EUR	true	FALSE	TRUE
BIID_1007214		Coarctation of aorta|Bicuspid aortic valve	Coarctation of aorta|Bicuspid aortic valve	male	EUR	true	FALSE	TRUE
BIID_1007282		Coarctation of aorta|Bicuspid aortic valve	Coarctation of aorta|Bicuspid aortic valve	male	EUR	true	FALSE	TRUE
BIID_1007358		Coarctation of aorta|Bicuspid aortic valve	Coarctation of aorta|Bicuspid aortic valve	female	EUR	true	FALSE	TRUE
BIID_1007369		Coarctation of aorta|Bicuspid aortic valve	Coarctation of aorta|Bicuspid aortic valve	male	EUR	true	FALSE	TRUE
BIID_1007373		Coarctation of aorta|Bicuspid aortic valve	Coarctation of aorta|Bicuspid aortic valve	male	EUR	true	FALSE	TRUE
BIID_1007375		Coarctation of aorta|Bicuspid aortic valve	Coarctation of aorta|Bicuspid aortic valve	female	EUR	true	FALSE	TRUE
BIID_1007410		Coarctation of aorta|Bicuspid aortic valve	Coarctation of aorta|Bicuspid aortic valve	male	EUR	true	FALSE	TRUE
BIID_1007436		Coarctation of aorta|Bicuspid aortic valve	Coarctation of aorta|Bicuspid aortic valve	male	EUR	true	FALSE	TRUE
BIID_1007455		Coarctation of aorta|Bicuspid aortic valve	Coarctation of aorta|Bicuspid aortic valve	male	EUR	true	FALSE	TRUE
BIID_1007557		Coarctation of aorta|Bicuspid aortic valve	Coarctation of aorta|Bicuspid aortic valve	female	EUR	true	FALSE	TRUE
BIID_1007561		Coarctation of aorta|Bicuspid aortic valve	Coarctation of aorta|Bicuspid aortic valve	male	EUR	true	FALSE	TRUE
BIID_1000246		Coarctation of aorta|Bicuspid aortic valve	Coarctation of aorta|Bicuspid aortic valve	male	EUR	true	FALSE	TRUE
BIID_1006417		Coarctation of aorta|Bicuspid aortic valve	Coarctation of aorta|Bicuspid aortic valve	male	EUR	true	FALSE	TRUE
BIID_1000815		Coarctation of aorta|Bicuspid aortic valve	Coarctation of aorta|Bicuspid aortic valve	female	EUR	true	FALSE	TRUE
BIID_1001718		Coarctation of aorta|Bicuspid aortic valve	Coarctation of aorta|Bicuspid aortic valve	male	EUR	true	FALSE	TRUE
BIID_1005610		Coarctation of aorta|Bicuspid aortic valve	Coarctation of aorta|Bicuspid aortic valve	male	EUR	true	FALSE	TRUE
BIID_1005618		Coarctation of aorta|Bicuspid aortic valve	Coarctation of aorta|Bicuspid aortic valve	female	EUR	true	FALSE	TRUE
BIID_1005677		Coarctation of aorta|Bicuspid aortic valve	Coarctation of aorta|Bicuspid aortic valve	female	EUR	true	FALSE	TRUE
BIID_1006184		Coarctation of aorta|Bicuspid aortic valve	Coarctation of aorta|Bicuspid aortic valve|Abnormal renal morphology	male	EUR	true	TRUE	FALSE
BIID_1007468		Coarctation of aorta|Bicuspid aortic valve	Coarctation of aorta|Bicuspid aortic valve|Abnormality of the anterior segment of the globe	male	EUR	false	TRUE	FALSE
BIID_1005821		Coarctation of aorta|Bicuspid aortic valve	Coarctation of aorta|Bicuspid aortic valve|Abnormality of the diaphragm	male	EUR	true	TRUE	FALSE
BIID_1000299		Coarctation of aorta|Bicuspid aortic valve|Abnormal vena cava morphology	Coarctation of aorta|Bicuspid aortic valve|Abnormal vena cava morphology	ambiguous_sex	EUR	false	FALSE	TRUE	3
BIID_1000903		Coarctation of aorta|Bicuspid aortic valve|Abnormal vena cava morphology	Coarctation of aorta|Bicuspid aortic valve|Abnormal vena cava morphology	male	EUR	true	FALSE	TRUE
BIID_1000811		Coarctation of aorta|Bicuspid aortic valve|Atrial septal defect	Coarctation of aorta|Bicuspid aortic valve|Atrial septal defect	male	EUR	false	FALSE	TRUE	32
BIID_1000793		Coarctation of aorta|Bicuspid aortic valve|Atrial septal defect	Coarctation of aorta|Bicuspid aortic valve|Atrial septal defect	male	EUR	true	FALSE	TRUE
BIID_1000892		Coarctation of aorta|Bicuspid aortic valve|Atrial septal defect	Coarctation of aorta|Bicuspid aortic valve|Atrial septal defect|Single umbilical artery	female	EUR	true	TRUE	FALSE
BIID_1000776		Coarctation of aorta|Bicuspid aortic valve|Atrial septal defect|Patent ductus arteriosus	Coarctation of aorta|Bicuspid aortic valve|Atrial septal defect|Patent ductus arteriosus	male	EUR	true	FALSE	TRUE
BIID_1000606		Coarctation of aorta|Bicuspid aortic valve|Atrial septal defect|Ventricular septal defect	Coarctation of aorta|Bicuspid aortic valve|Atrial septal defect|Ventricular septal defect	male	EUR	true	FALSE	TRUE
BIID_1000133		Coarctation of aorta|Bicuspid aortic valve|Atrioventricular septal defect	Coarctation of aorta|Bicuspid aortic valve|Atrioventricular septal defect	male	EUR	false	FALSE	TRUE
BIID_1000773		Coarctation of aorta|Bicuspid aortic valve|Patent ductus arteriosus	Coarctation of aorta|Bicuspid aortic valve|Patent ductus arteriosus	male	EUR	true	FALSE	TRUE
BIID_1000780		Coarctation of aorta|Bicuspid aortic valve|Patent ductus arteriosus	Coarctation of aorta|Bicuspid aortic valve|Patent ductus arteriosus	female	EUR	true	FALSE	TRUE
BIID_1000786		Coarctation of aorta|Bicuspid aortic valve|Patent ductus arteriosus	Coarctation of aorta|Bicuspid aortic valve|Patent ductus arteriosus	female	EUR	true	FALSE	TRUE
BIID_1000791		Coarctation of aorta|Bicuspid aortic valve|Patent ductus arteriosus	Coarctation of aorta|Bicuspid aortic valve|Patent ductus arteriosus	male	EUR	true	FALSE	TRUE
BIID_1000795		Coarctation of aorta|Bicuspid aortic valve|Patent ductus arteriosus	Coarctation of aorta|Bicuspid aortic valve|Patent ductus arteriosus	male	EUR	true	FALSE	TRUE
BIID_1000808		Coarctation of aorta|Bicuspid aortic valve|Patent ductus arteriosus	Coarctation of aorta|Bicuspid aortic valve|Patent ductus arteriosus	male	EUR	true	FALSE	TRUE
BIID_1000785		Coarctation of aorta|Bicuspid aortic valve|Ventricular septal defect	Coarctation of aorta|Bicuspid aortic valve|Ventricular septal defect	male	EUR	true	FALSE	TRUE
BIID_1000893		Coarctation of aorta|Bicuspid aortic valve|Ventricular septal defect	Coarctation of aorta|Bicuspid aortic valve|Ventricular septal defect|Abnormality of the anterior segment of the globe	male	EUR	true	TRUE	FALSE
BIID_1000783		Coarctation of aorta|Bicuspid aortic valve|Ventricular septal defect|Patent ductus arteriosus	Coarctation of aorta|Bicuspid aortic valve|Ventricular septal defect|Patent ductus arteriosus	female	EUR	true	FALSE	TRUE
BIID_1006942		Coarctation of aorta|Coarctation of abdominal aorta	Coarctation of aorta|Coarctation of abdominal aorta	male	EUR	true	FALSE	TRUE
BIID_1000192		Coarctation of aorta|Double outlet right ventricle	Coarctation of aorta|Double outlet right ventricle	male	EUR	true	FALSE	TRUE	13
BIID_1005341		Coarctation of aorta|Double outlet right ventricle	High palate|Low anterior hairline|Anteverted nares|Agenesis of corpus callosum|Coarctation of aorta|Double outlet right ventricle|Broad thumb	female	EUR	true	TRUE	FALSE	4
BIID_1000109		Coarctation of aorta|Mitral stenosis	Coarctation of aorta|Mitral stenosis	female	EUR	false	FALSE	TRUE
BIID_1002953		Coarctation of aorta|Multiple muscular ventricular septal defects	Micropenis|Hydronephrosis|Hypertelorism|Wide nasal bridge|Upslanted palpebral fissure|Coarctation of aorta|Prominent metopic ridge|Fetal pyelectasis|Multiple muscular ventricular septal defects	male	EUR	true	TRUE	FALSE
BIID_1003230	TRUE	Coarctation of aorta|Multiple muscular ventricular septal defects	Narrow mouth|Triangular face|Low-set ears|Prominent nasal bridge|Abnormal eyebrow morphology|Delayed speech and language development|Intellectual disability|Coarctation of aorta|Short toe|Sleep disturbance|Long toe|Abnormality of the helix|Multiple muscular ventricular septal defects|Long fingers|Abnormal emotion/affect behavior	female	EUR	false	TRUE	FALSE	12
BIID_1005612		Coarctation of aorta|Muscular ventricular septal defect	Coarctation of aorta|Muscular ventricular septal defect	female	EUR	true	FALSE	TRUE
BIID_1000294		Coarctation of aorta|Patent ductus arteriosus	Coarctation of aorta|Patent ductus arteriosus	female	EUR	false	FALSE	TRUE
BIID_1001548		Coarctation of aorta|Patent ductus arteriosus	Coarctation of aorta|Patent ductus arteriosus	ambiguous_sex	OTHER	false	FALSE	TRUE
BIID_1000674		Coarctation of aorta|Patent ductus arteriosus	Coarctation of aorta|Patent ductus arteriosus	male	EUR	true	FALSE	TRUE
BIID_1000746		Coarctation of aorta|Patent ductus arteriosus	Coarctation of aorta|Patent ductus arteriosus	male	EUR	true	FALSE	TRUE
BIID_1000781		Coarctation of aorta|Patent ductus arteriosus	Coarctation of aorta|Patent ductus arteriosus	female	EUR	true	FALSE	TRUE
BIID_1000819		Coarctation of aorta|Patent ductus arteriosus	Coarctation of aorta|Patent ductus arteriosus	female	EUR	true	FALSE	TRUE
BIID_1000848		Coarctation of aorta|Patent ductus arteriosus	Coarctation of aorta|Patent ductus arteriosus	female	EUR	true	FALSE	TRUE
BIID_1007722	TRUE	Coarctation of aorta|Patent ductus arteriosus after birth at term	Microphthalmia|Tapered finger|Coarctation of aorta|Frontal bossing|Focal seizures with impairment of consciousness or awareness|Aplasia cutis congenita of scalp|Sparse hair|Epileptic spasms|Severe global developmental delay|Patent ductus arteriosus after birth at term	female	EUR	true	TRUE	FALSE	1
BIID_1003508	TRUE	Coarctation of aorta|Pulmonary artery stenosis	Global developmental delay|Coarctation of aorta|Hyperconvex nail|Nail dysplasia|Short stature|Pulmonary artery stenosis	female	EUR	true	TRUE	FALSE	0
BIID_1005317	TRUE	Coarctation of aorta|Scimitar anomaly	Ambiguous genitalia, male|Epicanthus|Anteverted nares|Upslanted palpebral fissure|Delayed speech and language development|Seizures|Coarctation of aorta|Absent gonadal tissue|Diaphragmatic eventration|Scimitar anomaly	male	EUR	true	TRUE	FALSE
BIID_1002831	TRUE	Coarctation of aorta|Subvalvular aortic stenosis	Unilateral renal agenesis|Hydronephrosis|High palate|Narrow mouth|Brachycephaly|Microcephaly|Hypertelorism|Low-set, posteriorly rotated ears|Downslanted palpebral fissures|Nystagmus|Hypothyroidism|Eczema|Prominent fingertip pads|Global developmental delay|Coarctation of aorta|Subvalvular aortic stenosis|Abnormality of the duodenum	male	AMR	false	TRUE	FALSE
BIID_1005097	TRUE	Coarctation of aorta|Subvalvular aortic stenosis	Wide nose|Chorioretinal coloboma|Global developmental delay|Specific learning disability|Coarctation of aorta|Subvalvular aortic stenosis|Bilateral talipes equinovarus|Clinodactyly of the 5th finger|Microtia	female	EUR	true	TRUE	FALSE
BIID_1003772	TRUE	Coarctation of aorta|Subvalvular aortic stenosis|Muscular ventricular septal defect	Abnormality of the labia|Hydronephrosis|Chorioretinal coloboma|Iris coloboma|Single transverse palmar crease|Muscular hypotonia|Coarctation of aorta|Subvalvular aortic stenosis|Highly arched eyebrow|Wide intermamillary distance|Lumbosacral hirsutism|Unilateral strabismus|Mild global developmental delay|Muscular ventricular septal defect	female	EUR	true	TRUE	FALSE
BIID_1000493		Coarctation of aorta|Totally anomalous pulmonary venous connection	Coarctation of aorta|Totally anomalous pulmonary venous connection	female	EUR	false	FALSE	TRUE
BIID_1002621	TRUE	Coarctation of aorta|Transposition of the great arteries|Ventricular septal defect|Patent ductus arteriosus after birth at term|Tricuspid atresia	Long philtrum|Micrognathia|Downslanted palpebral fissures|Coarctation of aorta|Moderate global developmental delay|Gastrostomy tube feeding in infancy|Transposition of the great arteries|Ventricular septal defect|Patent ductus arteriosus after birth at term|Tricuspid atresia|Long fingers	male	EUR	true	TRUE	FALSE
BIID_1000301		Coarctation of aorta|Ventricular septal defect	Coarctation of aorta|Ventricular septal defect	male	EUR	false	FALSE	TRUE
BIID_1005680		Coarctation of aorta|Ventricular septal defect	Coarctation of aorta|Ventricular septal defect	female	OTHER	false	FALSE	TRUE
BIID_1001055		Coarctation of aorta|Ventricular septal defect	Coarctation of aorta|Ventricular septal defect	male	OTHER	false	FALSE	TRUE	17
BIID_1000570		Coarctation of aorta|Ventricular septal defect	Coarctation of aorta|Ventricular septal defect	female	EUR	true	FALSE	TRUE
BIID_1001663		Coarctation of aorta|Ventricular septal defect	Coarctation of aorta|Ventricular septal defect	male	EUR	true	FALSE	TRUE
BIID_1001757		Coarctation of aorta|Ventricular septal defect	Coarctation of aorta|Ventricular septal defect	female	EUR	true	FALSE	TRUE
BIID_1002044		Coarctation of aorta|Ventricular septal defect	Coarctation of aorta|Ventricular septal defect	female	EUR	true	FALSE	TRUE
BIID_1005462		Coarctation of aorta|Ventricular septal defect	Coarctation of aorta|Ventricular septal defect	male	EUR	true	FALSE	TRUE
BIID_1005604		Coarctation of aorta|Ventricular septal defect	Coarctation of aorta|Ventricular septal defect	male	EUR	true	FALSE	TRUE
BIID_1005687		Coarctation of aorta|Ventricular septal defect	Coarctation of aorta|Ventricular septal defect	male	EUR	true	FALSE	TRUE
BIID_1000236		Coarctation of aorta|Ventricular septal defect	Coarctation of aorta|Ventricular septal defect	male	EUR	true	FALSE	TRUE
BIID_1000240		Coarctation of aorta|Ventricular septal defect	Coarctation of aorta|Ventricular septal defect	male	EUR	true	FALSE	TRUE
BIID_1000557		Coarctation of aorta|Ventricular septal defect	Coarctation of aorta|Ventricular septal defect	male	EUR	true	FALSE	TRUE
BIID_1001945		Coarctation of aorta|Ventricular septal defect	Coarctation of aorta|Ventricular septal defect	male	EUR	true	TRUE	FALSE
BIID_1000551		Coarctation of aorta|Ventricular septal defect	Coarctation of aorta|Ventricular septal defect|Abnormality of the genitourinary system|Abnormality of the skeletal system|Abnormality of the respiratory system|Abnormality of limbs|Abnormality of the nervous system|Abnormality of the ear	female	EUR	true	TRUE	FALSE
BIID_1000320		Coarctation of aorta|Ventricular septal defect|Bicuspid aortic valve	Coarctation of aorta|Ventricular septal defect|Bicuspid aortic valve	female	EUR	false	FALSE	TRUE
BIID_1000495		Coarctation of aorta|Ventricular septal defect|Bicuspid aortic valve	Coarctation of aorta|Ventricular septal defect|Bicuspid aortic valve	female	EUR	false	FALSE	TRUE
BIID_1000782		Coarctation of aorta|Ventricular septal defect|Bicuspid aortic valve	Coarctation of aorta|Ventricular septal defect|Bicuspid aortic valve	male	EUR	true	FALSE	TRUE
BIID_1000787		Coarctation of aorta|Ventricular septal defect|Bicuspid aortic valve	Coarctation of aorta|Ventricular septal defect|Bicuspid aortic valve	male	EUR	true	FALSE	TRUE
BIID_1000917		Coarctation of aorta|Ventricular septal defect|Bicuspid aortic valve	Coarctation of aorta|Ventricular septal defect|Bicuspid aortic valve	male	EUR	true	FALSE	TRUE
BIID_1000904		Coarctation of aorta|Ventricular septal defect|Bicuspid aortic valve	Coarctation of aorta|Ventricular septal defect|Bicuspid aortic valve	male	EUR	true	FALSE	TRUE
BIID_1000716		Coarctation of aorta|Ventricular septal defect|Bicuspid aortic valve	Coarctation of aorta|Ventricular septal defect|Bicuspid aortic valve|Short stature	male	EUR	true	TRUE	FALSE
BIID_1000914		Coarctation of aorta|Ventricular septal defect|Patent ductus arteriosus	Coarctation of aorta|Ventricular septal defect|Patent ductus arteriosus	female	OTHER	false	FALSE	TRUE
BIID_1001071		Coarctation of aorta|Ventricular septal defect|Patent ductus arteriosus	Coarctation of aorta|Ventricular septal defect|Patent ductus arteriosus	female	OTHER	false	FALSE	TRUE	34
BIID_1000238		Coarctation of aorta|Ventricular septal defect|Patent ductus arteriosus	Coarctation of aorta|Ventricular septal defect|Patent ductus arteriosus	female	EUR	true	FALSE	TRUE	22
BIID_1002049		Common arterial trunk|Atrial septal defect	Common arterial trunk|Atrial septal defect	male	EUR	false	TRUE	FALSE	6
BIID_1003914		Complete atrioventricular canal defect	Brachycephaly|Hypertelorism|Micrognathia|Slender finger|Complete atrioventricular canal defect|Constipation|2-3 toe syndactyly|Proximal placement of thumb	male	EUR	true	TRUE	FALSE
BIID_1003946	TRUE	Complete atrioventricular canal defect	Broad philtrum|Small forehead|Pectus carinatum|Complete atrioventricular canal defect|Downturned corners of mouth|Erythema|High myopia|Moderate global developmental delay|Long fingers	female	EUR	true	TRUE	FALSE	0
BIID_1004739		Complete atrioventricular canal defect	Epicanthus|High forehead|Cupped ear|Soft skin|Plagiocephaly|Joint hypermobility|Anteriorly placed anus|Complete atrioventricular canal defect|Toe syndactyly|Scoliosis|Lower limb hypertonia|Hyperactive deep tendon reflexes|Long fingers	female	EUR	true	TRUE	FALSE	5
BIID_1003769		Complete atrioventricular canal defect	Facial asymmetry|Preauricular skin tag|Congenital diaphragmatic hernia|Complete atrioventricular canal defect|Esophageal atresia|Tracheoesophageal fistula|Duodenal stenosis	male	SAS	false	TRUE	FALSE	2
BIID_1005286		Complete atrioventricular canal defect	High palate|Autism|Generalized hypotonia|Complete atrioventricular canal defect|Gastroesophageal reflux|Congenital sensorineural hearing impairment	male	EUR	true	TRUE	FALSE	3
BIID_1004082	TRUE	Complete atrioventricular canal defect	Large fontanelles|Epicanthus|Micrognathia|Astigmatism|Delayed speech and language development|Complete atrioventricular canal defect|Headache|Mild neurosensory hearing impairment|Protruding tongue	female	EUR	true	TRUE	FALSE	2
BIID_1004441		Complete atrioventricular canal defect	Panhypopituitarism|Hand polydactyly|Postaxial hand polydactyly|Complete atrioventricular canal defect|Foot polydactyly|Postaxial foot polydactyly|2-3 toe syndactyly|Malformation of the hepatic ductal plate|Cutaneous finger syndactyly|Anterior pituitary hypoplasia	female	EUR	true	TRUE	FALSE	10
BIID_1005276	TRUE	Complete atrioventricular canal defect	Renal dysplasia|Strabismus|Stereotypy|Delayed speech and language development|Global developmental delay|Complete atrioventricular canal defect|Gastroesophageal reflux|Nail dysplasia|Elbow flexion contracture|Feeding difficulties in infancy|Erythema	female	EUR	true	TRUE	FALSE	5
BIID_1007666		Concentric hypertrophic cardiomyopathy|Pulmonic stenosis	Concentric hypertrophic cardiomyopathy|Pulmonic stenosis	male	OTHER	false	FALSE	TRUE
BIID_1003555		Congenital hypertrophy of left ventricle|Atrial septal defect	Congenital hypertrophy of left ventricle|Atrial septal defect	male	EUR	true	FALSE	TRUE
BIID_1005383	TRUE	Congenital hypertrophy of left ventricle|Coarctation of aorta	Gastroesophageal reflux|Congenital hypertrophy of left ventricle|Moderate global developmental delay|Coarctation of aorta|Hemihypertrophy of lower limb|Hemihypertrophy of upper limb	male	EUR	true	TRUE	FALSE
BIID_1006632		Congenitally corrected transposition of great arteries	Congenitally corrected transposition of great arteries	male	OTHER	false	FALSE	TRUE
BIID_1005767		Congenitally corrected transposition of great arteries	Congenitally corrected transposition of great arteries	male	OTHER	false	FALSE	TRUE
BIID_1006682		Congenitally corrected transposition of great arteries	Congenitally corrected transposition of great arteries	male	EUR	false	FALSE	TRUE
BIID_1001563		Congenitally corrected transposition of great arteries	Congenitally corrected transposition of great arteries	female	EUR	true	FALSE	TRUE	8
BIID_1001646		Congenitally corrected transposition of great arteries	Congenitally corrected transposition of great arteries	male	EUR	true	FALSE	TRUE	1
BIID_1001675		Congenitally corrected transposition of great arteries	Congenitally corrected transposition of great arteries	male	EUR	true	FALSE	TRUE	15
BIID_1005451		Congenitally corrected transposition of great arteries	Congenitally corrected transposition of great arteries	male	EUR	true	FALSE	TRUE
BIID_1005517		Congenitally corrected transposition of great arteries	Congenitally corrected transposition of great arteries	male	EUR	true	FALSE	TRUE
BIID_1005526		Congenitally corrected transposition of great arteries	Congenitally corrected transposition of great arteries	female	EUR	true	FALSE	TRUE
BIID_1005547		Congenitally corrected transposition of great arteries	Congenitally corrected transposition of great arteries	male	EUR	true	FALSE	TRUE
BIID_1005574		Congenitally corrected transposition of great arteries	Congenitally corrected transposition of great arteries	male	EUR	true	FALSE	TRUE
BIID_1005638		Congenitally corrected transposition of great arteries	Congenitally corrected transposition of great arteries	male	EUR	true	FALSE	TRUE
BIID_1005662		Congenitally corrected transposition of great arteries	Congenitally corrected transposition of great arteries	male	EUR	true	FALSE	TRUE
BIID_1005804		Congenitally corrected transposition of great arteries	Congenitally corrected transposition of great arteries	female	EUR	true	FALSE	TRUE	54
BIID_1005970		Congenitally corrected transposition of great arteries	Congenitally corrected transposition of great arteries	male	EUR	true	FALSE	TRUE
BIID_1005983		Congenitally corrected transposition of great arteries	Congenitally corrected transposition of great arteries	female	EUR	true	FALSE	TRUE
BIID_1006231		Congenitally corrected transposition of great arteries	Congenitally corrected transposition of great arteries	female	EUR	true	FALSE	TRUE
BIID_1006251		Congenitally corrected transposition of great arteries	Congenitally corrected transposition of great arteries	male	EUR	true	FALSE	TRUE
BIID_1006318		Congenitally corrected transposition of great arteries	Congenitally corrected transposition of great arteries	female	EUR	true	FALSE	TRUE
BIID_1006319		Congenitally corrected transposition of great arteries	Congenitally corrected transposition of great arteries	male	EUR	true	FALSE	TRUE
BIID_1006409		Congenitally corrected transposition of great arteries	Congenitally corrected transposition of great arteries	female	EUR	true	FALSE	TRUE
BIID_1006505		Congenitally corrected transposition of great arteries	Congenitally corrected transposition of great arteries	female	EUR	true	FALSE	TRUE
BIID_1006523		Congenitally corrected transposition of great arteries	Congenitally corrected transposition of great arteries	female	EUR	true	FALSE	TRUE
BIID_1006564		Congenitally corrected transposition of great arteries	Congenitally corrected transposition of great arteries	female	EUR	true	FALSE	TRUE
BIID_1006569		Congenitally corrected transposition of great arteries	Congenitally corrected transposition of great arteries	male	EUR	true	FALSE	TRUE
BIID_1006615		Congenitally corrected transposition of great arteries	Congenitally corrected transposition of great arteries	female	EUR	true	FALSE	TRUE
BIID_1006678		Congenitally corrected transposition of great arteries	Congenitally corrected transposition of great arteries	male	EUR	true	FALSE	TRUE
BIID_1006699		Congenitally corrected transposition of great arteries	Congenitally corrected transposition of great arteries	male	EUR	true	FALSE	TRUE
BIID_1006784		Congenitally corrected transposition of great arteries	Congenitally corrected transposition of great arteries	male	EUR	true	FALSE	TRUE
BIID_1006824		Congenitally corrected transposition of great arteries	Congenitally corrected transposition of great arteries	female	EUR	true	FALSE	TRUE
BIID_1006858		Congenitally corrected transposition of great arteries	Congenitally corrected transposition of great arteries	female	EUR	true	FALSE	TRUE
BIID_1006911		Congenitally corrected transposition of great arteries	Congenitally corrected transposition of great arteries	male	EUR	true	FALSE	TRUE
BIID_1006989		Congenitally corrected transposition of great arteries	Congenitally corrected transposition of great arteries	male	EUR	true	FALSE	TRUE
BIID_1007285		Congenitally corrected transposition of great arteries	Congenitally corrected transposition of great arteries	female	EUR	true	FALSE	TRUE
BIID_1007340		Congenitally corrected transposition of great arteries	Congenitally corrected transposition of great arteries	female	EUR	true	FALSE	TRUE
BIID_1007389		Congenitally corrected transposition of great arteries	Congenitally corrected transposition of great arteries	female	EUR	true	FALSE	TRUE
BIID_1007434		Congenitally corrected transposition of great arteries	Congenitally corrected transposition of great arteries	female	EUR	true	FALSE	TRUE
BIID_1007464		Congenitally corrected transposition of great arteries	Congenitally corrected transposition of great arteries	female	EUR	true	FALSE	TRUE
BIID_1007826		Congenitally corrected transposition of great arteries	Congenitally corrected transposition of great arteries	male	EUR	true	FALSE	TRUE
BIID_1007883		Congenitally corrected transposition of great arteries	Congenitally corrected transposition of great arteries	male	EUR	true	FALSE	TRUE
BIID_1006300		Congenitally corrected transposition of great arteries	Congenitally corrected transposition of great arteries	female	EUR	true	TRUE	FALSE
BIID_1006392		Congenitally corrected transposition of great arteries	Congenitally corrected transposition of great arteries	female	EUR	true	TRUE	FALSE
BIID_1006405		Congenitally corrected transposition of great arteries	Congenitally corrected transposition of great arteries	male	EUR	true	TRUE	FALSE
BIID_1006524		Congenitally corrected transposition of great arteries	Congenitally corrected transposition of great arteries	female	EUR	true	TRUE	FALSE
BIID_1006629		Congenitally corrected transposition of great arteries	Congenitally corrected transposition of great arteries	male	EUR	true	TRUE	FALSE
BIID_1006650		Congenitally corrected transposition of great arteries	Congenitally corrected transposition of great arteries	female	EUR	true	TRUE	FALSE
BIID_1006694		Congenitally corrected transposition of great arteries	Congenitally corrected transposition of great arteries	male	EUR	true	TRUE	FALSE
BIID_1006695		Congenitally corrected transposition of great arteries	Congenitally corrected transposition of great arteries	male	EUR	true	TRUE	FALSE
BIID_1006712		Congenitally corrected transposition of great arteries	Congenitally corrected transposition of great arteries	male	EUR	true	TRUE	FALSE
BIID_1006720		Congenitally corrected transposition of great arteries	Congenitally corrected transposition of great arteries	female	EUR	true	TRUE	FALSE
BIID_1006756		Congenitally corrected transposition of great arteries	Congenitally corrected transposition of great arteries	female	EUR	true	TRUE	FALSE
BIID_1006860		Congenitally corrected transposition of great arteries	Congenitally corrected transposition of great arteries	male	EUR	true	TRUE	FALSE
BIID_1006962		Congenitally corrected transposition of great arteries	Congenitally corrected transposition of great arteries	male	EUR	true	TRUE	FALSE
BIID_1007058		Congenitally corrected transposition of great arteries	Congenitally corrected transposition of great arteries	female	EUR	true	TRUE	FALSE
BIID_1007160		Congenitally corrected transposition of great arteries	Congenitally corrected transposition of great arteries	male	EUR	true	TRUE	FALSE
BIID_1007443		Congenitally corrected transposition of great arteries	Congenitally corrected transposition of great arteries	male	EUR	true	TRUE	FALSE
BIID_1007453		Congenitally corrected transposition of great arteries	Congenitally corrected transposition of great arteries	female	EUR	true	TRUE	FALSE
BIID_1007460		Congenitally corrected transposition of great arteries	Congenitally corrected transposition of great arteries	female	EUR	true	TRUE	FALSE
BIID_1007474		Congenitally corrected transposition of great arteries	Congenitally corrected transposition of great arteries	female	EUR	true	TRUE	FALSE
BIID_1007477		Congenitally corrected transposition of great arteries	Congenitally corrected transposition of great arteries	male	EUR	true	TRUE	FALSE
BIID_1007479		Congenitally corrected transposition of great arteries	Congenitally corrected transposition of great arteries	female	EUR	true	TRUE	FALSE
BIID_1007482		Congenitally corrected transposition of great arteries	Congenitally corrected transposition of great arteries	female	EUR	true	TRUE	FALSE
BIID_1007848		Congenitally corrected transposition of great arteries	Congenitally corrected transposition of great arteries	female	EUR	true	TRUE	FALSE
BIID_1007879		Congenitally corrected transposition of great arteries	Congenitally corrected transposition of great arteries	female	EUR	true	TRUE	FALSE
BIID_1006384		Congenitally corrected transposition of great arteries	Congenitally corrected transposition of great arteries	female	OTHER	false	TRUE	FALSE
BIID_1007046		Congenitally corrected transposition of great arteries	Congenitally corrected transposition of great arteries	male	EUR	true	FALSE	TRUE
BIID_1006218		Congenitally corrected transposition of great arteries	Congenitally corrected transposition of great arteries|Abnormality of brain morphology	male	EUR	true	TRUE	FALSE
BIID_1006169		Congenitally corrected transposition of great arteries	Congenitally corrected transposition of great arteries|Brain atrophy	male	EUR	true	TRUE	FALSE
BIID_1007631		Congenitally corrected transposition of great arteries	Seizures|Congenitally corrected transposition of great arteries	female	EUR	true	TRUE	FALSE
BIID_1002032		Congenitally corrected transposition of great arteries|Situs inversus totalis	Congenitally corrected transposition of great arteries|Situs inversus totalis	female	EUR	true	TRUE	FALSE
BIID_1004337	TRUE	Congenitally corrected transposition of great arteries|Ventricular septal defect	Cleft palate|Abnormality of lower lip|Epicanthus|Hypertelorism|Cupped ear|Webbed neck|Short neck|Blepharophimosis|Upslanted palpebral fissure|Delayed speech and language development|Preaxial hand polydactyly|Laryngomalacia|Depressed nasal bridge|Bilateral conductive hearing impairment|Aplastic/hypoplastic toenail|Mild global developmental delay|Congenitally corrected transposition of great arteri…	female	EUR	true	TRUE	FALSE
BIID_1001933		Congenitally corrected transposition of great arteries|Ventricular septal defect	Congenitally corrected transposition of great arteries|Ventricular septal defect	male	EAS	false	FALSE	TRUE	7
BIID_1001769		Congenitally corrected transposition of great arteries|Ventricular septal defect	Congenitally corrected transposition of great arteries|Ventricular septal defect	female	EUR	true	FALSE	TRUE
BIID_1001969		Congenitally corrected transposition of great arteries|Ventricular septal defect	Congenitally corrected transposition of great arteries|Ventricular septal defect	male	EUR	true	FALSE	TRUE
BIID_1005485		Congenitally corrected transposition of great arteries|Ventricular septal defect	Congenitally corrected transposition of great arteries|Ventricular septal defect	female	EUR	true	FALSE	TRUE
BIID_1005545		Congenitally corrected transposition of great arteries|Ventricular septal defect	Congenitally corrected transposition of great arteries|Ventricular septal defect	female	EUR	true	FALSE	TRUE
BIID_1005598		Congenitally corrected transposition of great arteries|Ventricular septal defect	Congenitally corrected transposition of great arteries|Ventricular septal defect	male	EUR	true	FALSE	TRUE
BIID_1005639		Congenitally corrected transposition of great arteries|Ventricular septal defect	Congenitally corrected transposition of great arteries|Ventricular septal defect	male	EUR	true	FALSE	TRUE
BIID_1005646		Congenitally corrected transposition of great arteries|Ventricular septal defect	Congenitally corrected transposition of great arteries|Ventricular septal defect	female	EUR	true	FALSE	TRUE
BIID_1001672		Congenitally corrected transposition of great arteries|Ventricular septal defect	Congenitally corrected transposition of great arteries|Ventricular septal defect|Specific learning disability	female	SAS	false	TRUE	FALSE	37
BIID_1001754		Congenitally corrected transposition of great arteries|Ventricular septal defect|Atrial septal defect	Congenitally corrected transposition of great arteries|Ventricular septal defect|Atrial septal defect|Aplasia of the thymus	male	EUR	true	TRUE	FALSE	0
BIID_1001706	TRUE	Congenitally corrected transposition of great arteries|Ventricular septal defect|Atrial septal defect|Coarctation of aorta	Congenitally corrected transposition of great arteries|Ventricular septal defect|Atrial septal defect|Coarctation of aorta|Mild global developmental delay	female	EUR	true	TRUE	FALSE	26
BIID_1005671		Congenitally corrected transposition of great arteries|Ventricular septal defect|Coarctation of aorta	Congenitally corrected transposition of great arteries|Ventricular septal defect|Coarctation of aorta	male	OTHER	false	FALSE	TRUE
BIID_1005558		Congenitally corrected transposition of great arteries|Ventricular septal defect|Pulmonary artery atresia	Congenitally corrected transposition of great arteries|Ventricular septal defect|Pulmonary artery atresia	male	EUR	true	FALSE	TRUE	1
BIID_1002023		Congenitally corrected transposition of great arteries|Ventricular septal defect|Pulmonary artery stenosis	Congenitally corrected transposition of great arteries|Ventricular septal defect|Pulmonary artery stenosis	male	EUR	false	FALSE	TRUE	4
BIID_1001841		Congenitally corrected transposition of great arteries|Ventricular septal defect|Pulmonary artery stenosis	Congenitally corrected transposition of great arteries|Ventricular septal defect|Pulmonary artery stenosis	female	OTHER	false	FALSE	TRUE	0
BIID_1001829		Congenitally corrected transposition of great arteries|Ventricular septal defect|Pulmonary artery stenosis	Congenitally corrected transposition of great arteries|Ventricular septal defect|Pulmonary artery stenosis	female	EUR	true	FALSE	TRUE	6
BIID_1005494		Congenitally corrected transposition of great arteries|Ventricular septal defect|Pulmonary artery stenosis	Congenitally corrected transposition of great arteries|Ventricular septal defect|Pulmonary artery stenosis	female	EUR	true	FALSE	TRUE
BIID_1001877		Congenitally corrected transposition of great arteries|Ventricular septal defect|Pulmonary artery stenosis	Congenitally corrected transposition of great arteries|Ventricular septal defect|Pulmonary artery stenosis	male	EUR	true	FALSE	TRUE	7
BIID_1005626		Congenitally corrected transposition of great arteries|Ventricular septal defect|Pulmonary artery stenosis	Congenitally corrected transposition of great arteries|Ventricular septal defect|Pulmonary artery stenosis	male	EUR	true	FALSE	TRUE	6
BIID_1001712		Congenitally corrected transposition of great arteries|Ventricular septal defect|Pulmonary artery stenosis	Congenitally corrected transposition of great arteries|Ventricular septal defect|Pulmonary artery stenosis	female	EUR	true	FALSE	TRUE	0
BIID_1005502		Congenitally corrected transposition of great arteries|Ventricular septal defect|Pulmonary artery stenosis	Congenitally corrected transposition of great arteries|Ventricular septal defect|Pulmonary artery stenosis	female	EUR	true	FALSE	TRUE	11
BIID_1001898		Congenitally corrected transposition of great arteries|Ventricular septal defect|Pulmonary artery stenosis	Congenitally corrected transposition of great arteries|Ventricular septal defect|Pulmonary artery stenosis	male	EUR	true	TRUE	FALSE	5
BIID_1005570		Congenitally corrected transposition of great arteries|Ventricular septal defect|Pulmonary artery stenosis|Patent ductus arteriosus	Congenitally corrected transposition of great arteries|Ventricular septal defect|Pulmonary artery stenosis|Patent ductus arteriosus	female	EUR	false	FALSE	TRUE
BIID_1001039		Congenitally corrected transposition of great arteries|Ventricular septal defect|Pulmonic stenosis|Patent ductus arteriosus	Congenitally corrected transposition of great arteries|Ventricular septal defect|Pulmonic stenosis|Patent ductus arteriosus	male	OTHER	false	FALSE	TRUE	0
BIID_1005435		Congenitally corrected transposition of great arteries|Ventricular septal defect|Situs inversus|Dextrocardia	Congenitally corrected transposition of great arteries|Ventricular septal defect|Situs inversus|Dextrocardia	male	EUR	true	TRUE	FALSE
BIID_1000961		Congestive heart failure|Subvalvular aortic stenosis|Cardiomyopathy|Myocardial fibrosis	Microcephaly|Congestive heart failure|Cardiomyopathy|Myocardial fibrosis|Subvalvular aortic stenosis|Myopathy	male	EUR	false	TRUE	FALSE	0
BIID_1007744		Cor triatriatum	Bilateral cleft lip and palate|Bilateral triphalangeal thumbs|Bilateral sensorineural hearing impairment|Cor triatriatum	male	EUR	true	TRUE	FALSE
BIID_1001694		Coronary arterial abnormality	Coronary arterial abnormality	female	EUR	true	FALSE	TRUE	10
BIID_1006723		Coronary arterial abnormality	Coronary arterial abnormality	female	EUR	true	FALSE	TRUE
BIID_1006754		Coronary arterial abnormality	Coronary arterial abnormality	male	EUR	true	FALSE	TRUE
BIID_1006782		Coronary arterial abnormality	Coronary arterial abnormality	female	EUR	true	FALSE	TRUE
BIID_1006945		Coronary arterial abnormality	Coronary arterial abnormality	male	EUR	true	FALSE	TRUE
BIID_1007077		Coronary arterial abnormality	Coronary arterial abnormality	female	EUR	true	FALSE	TRUE
BIID_1006932		Coronary artery fistula	Coronary artery fistula	male	OTHER	false	FALSE	TRUE
BIID_1006659		Coronary artery fistula	Coronary artery fistula	male	EUR	true	FALSE	TRUE
BIID_1006879		Coronary artery fistula	Coronary artery fistula	male	EUR	true	FALSE	TRUE
BIID_1003983	TRUE	Coronary sinus atrial septal defect	Narrow mouth|Brachycephaly|Posteriorly rotated ears|Short neck|Craniofacial asymmetry|Moderate global developmental delay|Coronary sinus atrial septal defect|Midface retrusion	male	EUR	true	TRUE	FALSE	8
BIID_1005314		Cyanosis|Patent ductus arteriosus|Atrioventricular septal defect	Horseshoe kidney|Brachycephaly|Abnormality of the outer ear|Hearing abnormality|Bifid ribs|Cyanosis|Edema|Patent ductus arteriosus|Gastroesophageal reflux|Abnormal vertebral morphology|Atrioventricular septal defect|Aplasia/Hypoplasia of the thumb|Abnormal umbilical cord blood vessels	male	EUR	true	TRUE	FALSE
BIID_1003152		Cyanosis|Secundum atrial septal defect	Progressive microcephaly|Short philtrum|Astigmatism|Long eyelashes|Abnormality of the optic nerve|Long palpebral fissure|Gynecomastia|Cyanosis|Seizures|Secundum atrial septal defect|Short foot|Narrow foot|Long hallux|Truncal obesity|Gastroesophageal reflux|Short mandibular rami|Bilateral triphalangeal thumbs|Multiple palmar creases|Tapered finger|Widely spaced primary teeth|Long toe	female	EUR	true	TRUE	FALSE
BIID_1002822		Dextrocardia	Cleft soft palate|Hydrocephalus|Facial asymmetry|Hearing impairment|Stenosis of the external auditory canal|Short neck|Astigmatism|Sacral dimple|Abnormality of prenatal development or birth|Plagiocephaly|Umbilical hernia|Dextrocardia|Dysphagia|Gastroesophageal reflux|Ventriculomegaly|Aqueductal stenosis|Short thumb|Skin tags|Shoulder dimples	female	EUR	true	TRUE	FALSE
BIID_1004711		Dextrocardia	Cleft upper lip|Hypertelorism|Upslanted palpebral fissure|Dextrocardia|Absent thumb	female	EUR	true	TRUE	FALSE	1
BIID_1001913		Dextrocardia	Dextrocardia	male	SAS	false	FALSE	TRUE	0
BIID_1003250	TRUE	Dextrocardia	Global developmental delay|Dextrocardia|Aganglionic megacolon	female	EUR	true	TRUE	FALSE
BIID_1003446	TRUE	Dextrocardia	Hearing impairment|Congenital cataract|Global developmental delay|Gastroschisis|Dextrocardia|Immunodeficiency	male	SAS	false	TRUE	FALSE	9
BIID_1004371		Dextrocardia	Hypospadias|Congenital diaphragmatic hernia|Rib fusion|Dextrocardia|Vertebral segmentation defect|Sacral segmentation defect|Abnormality of the thoracic spine	male	SAS	false	TRUE	FALSE	10
BIID_1004939		Dextrocardia	Hypospadias|Dextrocardia|Absent radius|Short thumb	male	EUR	true	TRUE	FALSE	23
BIID_1007680		Dextrocardia	Malar flattening|Round face|Broad forehead|Sensorineural hearing impairment|Deeply set eye|Upslanted palpebral fissure|Abnormality of the hand|Dextrocardia|Short foot|Short toe|Truncal obesity|Microtia|Premature thelarche|Cognitive impairment	female	EUR	true	TRUE	FALSE
BIID_1003920		Dextrocardia	Multicystic kidney dysplasia|Dextrocardia|Hemivertebrae|Cephalocele	male	EUR	true	TRUE	FALSE	0
BIID_1007653	TRUE	Dextrocardia	Muscular hypotonia|Global developmental delay|Dextrocardia|Constipation|Anal atresia|Vertebral fusion|Absent forearm bone|Absent hand|Ankyloglossia	male	EUR	true	TRUE	FALSE
BIID_1007619	TRUE	Dextrocardia	Muscular hypotonia|Global developmental delay|Dextrocardia|Hypocalcemia	female	EUR	true	TRUE	FALSE
BIID_1004288	TRUE	Dextrocardia	Nephrocalcinosis|Abnormality of the vertebral column|Brisk reflexes|Polyhydramnios|Dextrocardia|Gastroesophageal reflux|Anal atresia|Esophageal atresia|Episodic vomiting|Tracheoesophageal fistula|Gastrointestinal dysmotility|Prominent metopic ridge|Short thumb|Mild global developmental delay|Nasogastric tube feeding in infancy	male	EUR	true	TRUE	FALSE	13
BIID_1005387		Dextrocardia	Wide mouth|Epicanthus|Hypertelorism|Facial asymmetry|Hypoplasia of the maxilla|Short chin|Low-set ears|Congenital diaphragmatic hernia|Dextrocardia|Gastroesophageal reflux|Scoliosis|Wide intermamillary distance|Bilateral single transverse palmar creases|Bilateral conductive hearing impairment|Facial palsy|2-5 toe syndactyly|Gastrostomy tube feeding in infancy|Long fingers	male	AFR	false	TRUE	FALSE
BIID_1005362		Dextrocardia|Abdominal situs inversus	Ovarian cyst|Narrow mouth|Long face|Short chin|Narrow forehead|Hypermetropia|Esotropia|Tapered finger|Dextrocardia|Recurrent respiratory infections|Focal seizures with impairment of consciousness or awareness|Abdominal situs inversus|2-3 toe syndactyly|Abnormal aggressive, impulsive or violent behavior|Type I diabetes mellitus|Self-injurious behavior	female	EUR	true	TRUE	FALSE
BIID_1007792		Dextrocardia|Abdominal situs inversus|Totally anomalous pulmonary venous connection|Atrioventricular septal defect|Right atrial isomerism	Microcephaly|Dextrocardia|Asplenia|Toe syndactyly|Abdominal situs inversus|Clinodactyly of the 5th finger|Totally anomalous pulmonary venous connection|Atrioventricular septal defect|Right atrial isomerism	male	OTHER	false	TRUE	FALSE
BIID_1007817	TRUE	Dextrocardia|Abnormal atrial arrangement|Double outlet right ventricle with non-committed ventricular septal defect and pulmonary stenosis	Microcephaly|Prominent fingertip pads|Dextrocardia|Mild global developmental delay|Gastrostomy tube feeding in infancy|Abnormal atrial arrangement|Double outlet right ventricle with non-committed ventricular septal defect and pulmonary stenosis	female	SAS	false	TRUE	FALSE
BIID_1005377		Dextrocardia|Coarctation of aorta|Anomalous pulmonary venous return|Restrictive ventricular septal defect	Dextrocardia|Coarctation of aorta|Duodenal atresia|Anomalous pulmonary venous return|Restrictive ventricular septal defect	female	EUR	true	TRUE	FALSE	2
BIID_1001029		Dextrocardia|Left atrial isomerism|Patent ductus arteriosus	Dextrocardia|Left atrial isomerism|Patent ductus arteriosus	male	OTHER	false	FALSE	TRUE
BIID_1001082		Dextrocardia|Left atrial isomerism|Ventricular septal defect	Dextrocardia|Left atrial isomerism|Ventricular septal defect	male	OTHER	false	FALSE	TRUE	14
BIID_1002968		Dextrocardia|Pulmonary artery hypoplasia	Hearing impairment|Congenital diaphragmatic hernia|Generalized hypotonia|Dextrocardia|Dilated fourth ventricle|Pulmonary artery hypoplasia|Microtia|Facial palsy|Abnormality of umbilical vein blood flow|Hemifacial hypoplasia	male	OTHER	false	TRUE	FALSE
BIID_1003773		Dextrocardia|Right atrial isomerism	Oral cleft|Pectus excavatum|Striae distensae|Dextrocardia|Asplenia|Pes planus|Narrow foot|Relative macrocephaly|Generalized keratosis follicularis|Right atrial isomerism	male	EUR	true	TRUE	FALSE	59
BIID_1004336	TRUE	Dextrocardia|Situs inversus totalis	Microcephaly|Sensorineural hearing impairment|Dextrocardia|Situs inversus totalis|Moderate global developmental delay	female	OTHER	false	TRUE	FALSE
BIID_1007815		Dextrocardia|Situs inversus totalis|Pulmonary artery stenosis|Primum atrial septal defect	Cupped ear|Plagiocephaly|Dextrocardia|Situs inversus totalis|Gastroesophageal reflux|Esophageal atresia|Tracheoesophageal fistula|Tracheobronchomalacia|Pulmonary artery stenosis|Primum atrial septal defect	female	EUR	true	TRUE	FALSE	31
BIID_1002956		Dextrocardia|Tetralogy of Fallot|Pulmonic stenosis	Dextrocardia|Tetralogy of Fallot|Pulmonic stenosis	female	SAS	false	FALSE	TRUE	0
BIID_1003167	TRUE	Dilated cardiomyopathy|Bicuspid aortic valve	Microcephaly|Cupped ear|Delayed speech and language development|Dilated cardiomyopathy|Bicuspid aortic valve|Polyphagia|Short stature|Attention deficit hyperactivity disorder	female	EUR	true	TRUE	FALSE
BIID_1007740	TRUE	Dilated cardiomyopathy|Abnormal aortic morphology	Nystagmus|Panhypopituitarism|Seizures|Absent speech|Dilated cardiomyopathy|Gelastic seizures|Abnormal aortic morphology|Severe global developmental delay|Arachnoid cyst|Cortical visual impairment	female	EUR	true	TRUE	FALSE
BIID_1007761		Dilated cardiomyopathy|Abnormal aortic morphology	Photophobia|Nystagmus|Acanthosis nigricans|Dilated cardiomyopathy|Abnormal aortic morphology|Focal seizures	female	SAS	false	TRUE	FALSE
BIID_1003857		Dilated cardiomyopathy|Abnormal mitral valve morphology	Intellectual disability, mild|Joint laxity|Dilated cardiomyopathy|Abnormal mitral valve morphology|Short stature	female	EUR	true	TRUE	FALSE	0
BIID_1004285		Dilated cardiomyopathy|Atrial septal defect	Dilated cardiomyopathy|Atrial septal defect|Elevated serum creatine phosphokinase|Cognitive impairment	male	EUR	true	TRUE	FALSE
BIID_1003908		Dilated cardiomyopathy|Atrial septal defect	Hearing abnormality|Behavioral abnormality|Autistic behavior|Arthritis|Dilated cardiomyopathy|Atrial septal defect|Podagra	male	EUR	true	TRUE	FALSE
BIID_1004496		Dilated cardiomyopathy|Atrial septal defect	Thickened skin|Dilated cardiomyopathy|Constipation|Sparse scalp hair|Congenital exfoliative erythroderma|Atrial septal defect|Hypertrophy of skin of soles|Desquamation of skin soon after birth|Erythema	female	EUR	true	TRUE	FALSE	1
BIID_1007769		Dilated cardiomyopathy|Atrioventricular block|Ventricular septal defect	Hearing impairment|Hypertension|Specific learning disability|Dilated cardiomyopathy|Atrioventricular block|Ventricular septal defect|Reversible renal failure	male	EUR	true	TRUE	FALSE
BIID_1002656	TRUE	Dilated cardiomyopathy|Bicuspid aortic valve	Glandular hypospadias|Laryngomalacia|Dilated cardiomyopathy|Short stature|Moderate global developmental delay|Bicuspid aortic valve|Maternal teratogenic exposure|Gastrostomy tube feeding in infancy	male	EUR	true	TRUE	FALSE
BIID_1004948		Dilated cardiomyopathy|Bilateral superior vena cava with bridging vein	Inguinal hernia|Renal hypoplasia|Narrow mouth|Short chin|Abnormality of the thumb|Anteriorly placed anus|Dilated cardiomyopathy|Talipes|Hip dislocation|Abnormality of the palpebral fissures|Bicoronal synostosis|Bilateral superior vena cava with bridging vein	female	EUR	true	TRUE	FALSE	47
BIID_1002308		Dilated cardiomyopathy|Dysplastic pulmonary valve	Strabismus|Deeply set eye|Neonatal hypotonia|Intrauterine growth retardation|Dilated cardiomyopathy|Dysplastic pulmonary valve|Constipation|Gastroesophageal reflux|Intellectual disability, moderate|Scoliosis|Congenital microcephaly	male	EUR	true	TRUE	FALSE	21
BIID_1003623		Dilated cardiomyopathy|Dysplastic pulmonary valve|Perimembranous ventricular septal defect	Sacral dimple|Generalized hypotonia|Joint laxity|Dilated cardiomyopathy|Frontal bossing|Disproportionate short stature|Cervical segmentation defect|Dysplastic pulmonary valve|Depressed nasal bridge|Perimembranous ventricular septal defect	female	OTHER	false	TRUE	FALSE
BIID_1004765		Dilated cardiomyopathy|Pulmonary artery dilatation	Renal hypoplasia|Hypothyroidism|Hypopigmented skin patches|Intellectual disability|Hepatic steatosis|Dilated cardiomyopathy|Gastrointestinal dysmotility|Biliary cirrhosis|Pulmonary artery dilatation|Proportionate short stature|Skeletal myopathy|Functional intestinal obstruction|Hyperpigmented nevi	male	EUR	true	TRUE	FALSE
BIID_1005023		Dilated cardiomyopathy|Sudden cardiac death|Atrial septal defect	Dilated cardiomyopathy|Sudden cardiac death|Atrial septal defect	female	EUR	true	FALSE	TRUE
BIID_1003602	TRUE	Dilated cardiomyopathy|Ventricular septal defect	Dilated cardiomyopathy|Generalized tonic-clonic seizures|Ventricular septal defect|Decreased antibody level in blood|Moderate global developmental delay	male	EUR	true	TRUE	FALSE
BIID_1006451		Discordant ventriculo-arterial connections	Discordant ventriculo-arterial connections	male	EUR	false	FALSE	TRUE	30
BIID_1000113		Discordant ventriculo-arterial connections	Discordant ventriculo-arterial connections	male	OTHER	false	FALSE	TRUE	50
BIID_1005904		Discordant ventriculo-arterial connections	Discordant ventriculo-arterial connections	female	OTHER	false	FALSE	TRUE
BIID_1006588		Discordant ventriculo-arterial connections	Discordant ventriculo-arterial connections	female	EUR	false	FALSE	TRUE
BIID_1000731		Discordant ventriculo-arterial connections	Discordant ventriculo-arterial connections	male	EUR	true	FALSE	TRUE
BIID_1005705		Discordant ventriculo-arterial connections	Discordant ventriculo-arterial connections	female	EUR	true	FALSE	TRUE
BIID_1005825		Discordant ventriculo-arterial connections	Discordant ventriculo-arterial connections	male	EUR	true	FALSE	TRUE
BIID_1005856		Discordant ventriculo-arterial connections	Discordant ventriculo-arterial connections	female	EUR	true	FALSE	TRUE
BIID_1005878		Discordant ventriculo-arterial connections	Discordant ventriculo-arterial connections	female	EUR	true	FALSE	TRUE
BIID_1005933		Discordant ventriculo-arterial connections	Discordant ventriculo-arterial connections	male	EUR	true	FALSE	TRUE
BIID_1006210		Discordant ventriculo-arterial connections	Discordant ventriculo-arterial connections	female	EUR	true	FALSE	TRUE
BIID_1006252		Discordant ventriculo-arterial connections	Discordant ventriculo-arterial connections	female	EUR	true	FALSE	TRUE
BIID_1006316		Discordant ventriculo-arterial connections	Discordant ventriculo-arterial connections	male	EUR	true	FALSE	TRUE
BIID_1006327		Discordant ventriculo-arterial connections	Discordant ventriculo-arterial connections	female	EUR	true	FALSE	TRUE
BIID_1006333		Discordant ventriculo-arterial connections	Discordant ventriculo-arterial connections	male	EUR	true	FALSE	TRUE
BIID_1006334		Discordant ventriculo-arterial connections	Discordant ventriculo-arterial connections	male	EUR	true	FALSE	TRUE
BIID_1006357		Discordant ventriculo-arterial connections	Discordant ventriculo-arterial connections	female	EUR	true	FALSE	TRUE
BIID_1006413		Discordant ventriculo-arterial connections	Discordant ventriculo-arterial connections	male	EUR	true	FALSE	TRUE
BIID_1006555		Discordant ventriculo-arterial connections	Discordant ventriculo-arterial connections	female	EUR	true	FALSE	TRUE
BIID_1006603		Discordant ventriculo-arterial connections	Discordant ventriculo-arterial connections	male	EUR	true	FALSE	TRUE
BIID_1006620		Discordant ventriculo-arterial connections	Discordant ventriculo-arterial connections	male	EUR	true	FALSE	TRUE
BIID_1006626		Discordant ventriculo-arterial connections	Discordant ventriculo-arterial connections	female	EUR	true	FALSE	TRUE
BIID_1006743		Discordant ventriculo-arterial connections	Discordant ventriculo-arterial connections	male	EUR	true	FALSE	TRUE
BIID_1006799		Discordant ventriculo-arterial connections	Discordant ventriculo-arterial connections	male	EUR	true	FALSE	TRUE
BIID_1006841		Discordant ventriculo-arterial connections	Discordant ventriculo-arterial connections	male	EUR	true	FALSE	TRUE
BIID_1006848		Discordant ventriculo-arterial connections	Discordant ventriculo-arterial connections	male	EUR	true	FALSE	TRUE
BIID_1006863		Discordant ventriculo-arterial connections	Discordant ventriculo-arterial connections	male	EUR	true	FALSE	TRUE
BIID_1006867		Discordant ventriculo-arterial connections	Discordant ventriculo-arterial connections	female	EUR	true	FALSE	TRUE
BIID_1006871		Discordant ventriculo-arterial connections	Discordant ventriculo-arterial connections	male	EUR	true	FALSE	TRUE
BIID_1006894		Discordant ventriculo-arterial connections	Discordant ventriculo-arterial connections	male	EUR	true	FALSE	TRUE
BIID_1006924		Discordant ventriculo-arterial connections	Discordant ventriculo-arterial connections	female	EUR	true	FALSE	TRUE
BIID_1006946		Discordant ventriculo-arterial connections	Discordant ventriculo-arterial connections	male	EUR	true	FALSE	TRUE
BIID_1007018		Discordant ventriculo-arterial connections	Discordant ventriculo-arterial connections	male	EUR	true	FALSE	TRUE
BIID_1007044		Discordant ventriculo-arterial connections	Discordant ventriculo-arterial connections	female	EUR	true	FALSE	TRUE
BIID_1007126		Discordant ventriculo-arterial connections	Discordant ventriculo-arterial connections	female	EUR	true	FALSE	TRUE
BIID_1007142		Discordant ventriculo-arterial connections	Discordant ventriculo-arterial connections	male	EUR	true	FALSE	TRUE
BIID_1007146		Discordant ventriculo-arterial connections	Discordant ventriculo-arterial connections	male	EUR	true	FALSE	TRUE
BIID_1007237		Discordant ventriculo-arterial connections	Discordant ventriculo-arterial connections	male	EUR	true	FALSE	TRUE
BIID_1007286		Discordant ventriculo-arterial connections	Discordant ventriculo-arterial connections	male	EUR	true	FALSE	TRUE	39
BIID_1007342		Discordant ventriculo-arterial connections	Discordant ventriculo-arterial connections	female	EUR	true	FALSE	TRUE
BIID_1007515		Discordant ventriculo-arterial connections	Discordant ventriculo-arterial connections	female	EUR	true	FALSE	TRUE
BIID_1007837		Discordant ventriculo-arterial connections	Discordant ventriculo-arterial connections	male	EUR	true	FALSE	TRUE
BIID_1007862		Discordant ventriculo-arterial connections	Discordant ventriculo-arterial connections	male	EUR	true	FALSE	TRUE	30
BIID_1005883		Discordant ventriculo-arterial connections	Discordant ventriculo-arterial connections	male	EUR	true	TRUE	FALSE
BIID_1006238		Discordant ventriculo-arterial connections	Discordant ventriculo-arterial connections	male	EUR	true	TRUE	FALSE
BIID_1006766		Discordant ventriculo-arterial connections	Discordant ventriculo-arterial connections	male	EUR	true	TRUE	FALSE
BIID_1006883		Discordant ventriculo-arterial connections	Discordant ventriculo-arterial connections	male	EUR	true	TRUE	FALSE
BIID_1007305		Discordant ventriculo-arterial connections	Discordant ventriculo-arterial connections	female	EUR	true	TRUE	FALSE
BIID_1006970		Discordant ventriculo-arterial connections	Discordant ventriculo-arterial connections|Abnormality of the anus	female	EUR	true	TRUE	FALSE
BIID_1006716		Discordant ventriculo-arterial connections	Discordant ventriculo-arterial connections|Abnormality of the ureter|Ectopic kidney	female	EUR	true	TRUE	FALSE
BIID_1006951		Discordant ventriculo-arterial connections	Discordant ventriculo-arterial connections|Microcephaly	male	EUR	true	TRUE	FALSE
BIID_1001640		Double aortic arch	Double aortic arch	female	EUR	true	FALSE	TRUE	3
BIID_1006199		Double aortic arch	Double aortic arch	male	EUR	true	FALSE	TRUE
BIID_1006242		Double aortic arch	Double aortic arch	female	EUR	true	FALSE	TRUE
BIID_1006273		Double aortic arch	Double aortic arch	male	EUR	true	FALSE	TRUE
BIID_1006342		Double aortic arch	Double aortic arch	male	EUR	true	FALSE	TRUE
BIID_1007870		Double aortic arch	Double aortic arch	male	EUR	true	FALSE	TRUE
BIID_1003340	TRUE	Double aortic arch	Global developmental delay|Abnormal facial shape|Tracheomalacia|Double aortic arch	male	EUR	true	TRUE	FALSE	51
BIID_1004324	TRUE	Double aortic arch	Microcephaly|Abnormality of the nasal bridge|Ventriculomegaly|Small cerebral cortex|Hypsarrhythmia|Epileptic spasms|Moderate global developmental delay|Double aortic arch	female	EUR	true	TRUE	FALSE
BIID_1000085		Double inlet left ventricle	Double inlet left ventricle	female	EUR	false	FALSE	TRUE
BIID_1000153		Double inlet left ventricle	Double inlet left ventricle	female	EUR	false	FALSE	TRUE
BIID_1001025		Double inlet left ventricle	Double inlet left ventricle	male	OTHER	false	FALSE	TRUE
BIID_1001032		Double inlet left ventricle	Double inlet left ventricle	male	OTHER	false	FALSE	TRUE	2
BIID_1001061		Double inlet left ventricle	Double inlet left ventricle	male	OTHER	false	FALSE	TRUE
BIID_1006191		Double inlet left ventricle	Double inlet left ventricle	female	OTHER	false	FALSE	TRUE
BIID_1006193		Double inlet left ventricle	Double inlet left ventricle	female	OTHER	false	FALSE	TRUE
BIID_1006512		Double inlet left ventricle	Double inlet left ventricle	female	OTHER	false	FALSE	TRUE
BIID_1006772		Double inlet left ventricle	Double inlet left ventricle	male	OTHER	false	FALSE	TRUE
BIID_1007062		Double inlet left ventricle	Double inlet left ventricle	female	OTHER	false	FALSE	TRUE
BIID_1007408		Double inlet left ventricle	Double inlet left ventricle	female	OTHER	false	FALSE	TRUE
BIID_1007452		Double inlet left ventricle	Double inlet left ventricle	male	OTHER	false	FALSE	TRUE
BIID_1006689		Double inlet left ventricle	Double inlet left ventricle	male	OTHER	false	TRUE	FALSE
BIID_1007386		Double inlet left ventricle	Double inlet left ventricle	female	OTHER	false	TRUE	FALSE
BIID_1001835		Double inlet left ventricle	Double inlet left ventricle	female	EUR	true	FALSE	TRUE
BIID_1005505		Double inlet left ventricle	Double inlet left ventricle	female	EUR	true	FALSE	TRUE
BIID_1005595		Double inlet left ventricle	Double inlet left ventricle	female	EUR	true	FALSE	TRUE
BIID_1005657		Double inlet left ventricle	Double inlet left ventricle	female	EUR	true	FALSE	TRUE
BIID_1005673		Double inlet left ventricle	Double inlet left ventricle	male	EUR	true	FALSE	TRUE
BIID_1005715		Double inlet left ventricle	Double inlet left ventricle	female	EUR	true	FALSE	TRUE
BIID_1005748		Double inlet left ventricle	Double inlet left ventricle	male	EUR	true	FALSE	TRUE
BIID_1005761		Double inlet left ventricle	Double inlet left ventricle	female	EUR	true	FALSE	TRUE
BIID_1005768		Double inlet left ventricle	Double inlet left ventricle	female	EUR	true	FALSE	TRUE
BIID_1005772		Double inlet left ventricle	Double inlet left ventricle	male	EUR	true	FALSE	TRUE
BIID_1005805		Double inlet left ventricle	Double inlet left ventricle	male	EUR	true	FALSE	TRUE
BIID_1005817		Double inlet left ventricle	Double inlet left ventricle	male	EUR	true	FALSE	TRUE
BIID_1005839		Double inlet left ventricle	Double inlet left ventricle	female	EUR	true	FALSE	TRUE
BIID_1005844		Double inlet left ventricle	Double inlet left ventricle	male	EUR	true	FALSE	TRUE
BIID_1005853		Double inlet left ventricle	Double inlet left ventricle	female	EUR	true	FALSE	TRUE
BIID_1005868		Double inlet left ventricle	Double inlet left ventricle	male	EUR	true	FALSE	TRUE
BIID_1005895		Double inlet left ventricle	Double inlet left ventricle	male	EUR	true	FALSE	TRUE
BIID_1005906		Double inlet left ventricle	Double inlet left ventricle	male	EUR	true	FALSE	TRUE
BIID_1005919		Double inlet left ventricle	Double inlet left ventricle	female	EUR	true	FALSE	TRUE
BIID_1005925		Double inlet left ventricle	Double inlet left ventricle	female	EUR	true	FALSE	TRUE
BIID_1005927		Double inlet left ventricle	Double inlet left ventricle	male	EUR	true	FALSE	TRUE
BIID_1005935		Double inlet left ventricle	Double inlet left ventricle	female	EUR	true	FALSE	TRUE
BIID_1005941		Double inlet left ventricle	Double inlet left ventricle	male	EUR	true	FALSE	TRUE
BIID_1005946		Double inlet left ventricle	Double inlet left ventricle	male	EUR	true	FALSE	TRUE
BIID_1005959		Double inlet left ventricle	Double inlet left ventricle	male	EUR	true	FALSE	TRUE
BIID_1005969		Double inlet left ventricle	Double inlet left ventricle	female	EUR	true	FALSE	TRUE
BIID_1005972		Double inlet left ventricle	Double inlet left ventricle	female	EUR	true	FALSE	TRUE
BIID_1006000		Double inlet left ventricle	Double inlet left ventricle	male	EUR	true	FALSE	TRUE
BIID_1006006		Double inlet left ventricle	Double inlet left ventricle	male	EUR	true	FALSE	TRUE
BIID_1006011		Double inlet left ventricle	Double inlet left ventricle	female	EUR	true	FALSE	TRUE
BIID_1006015		Double inlet left ventricle	Double inlet left ventricle	male	EUR	true	FALSE	TRUE
BIID_1006020		Double inlet left ventricle	Double inlet left ventricle	male	EUR	true	FALSE	TRUE
BIID_1006030		Double inlet left ventricle	Double inlet left ventricle	male	EUR	true	FALSE	TRUE
BIID_1006039		Double inlet left ventricle	Double inlet left ventricle	male	EUR	true	FALSE	TRUE
BIID_1006046		Double inlet left ventricle	Double inlet left ventricle	female	EUR	true	FALSE	TRUE
BIID_1006050		Double inlet left ventricle	Double inlet left ventricle	male	EUR	true	FALSE	TRUE
BIID_1006064		Double inlet left ventricle	Double inlet left ventricle	male	EUR	true	FALSE	TRUE
BIID_1006071		Double inlet left ventricle	Double inlet left ventricle	female	EUR	true	FALSE	TRUE
BIID_1006149		Double inlet left ventricle	Double inlet left ventricle	male	EUR	true	FALSE	TRUE
BIID_1006178		Double inlet left ventricle	Double inlet left ventricle	male	EUR	true	FALSE	TRUE
BIID_1006276		Double inlet left ventricle	Double inlet left ventricle	male	EUR	true	FALSE	TRUE
BIID_1006295		Double inlet left ventricle	Double inlet left ventricle	male	EUR	true	FALSE	TRUE
BIID_1006301		Double inlet left ventricle	Double inlet left ventricle	male	EUR	true	FALSE	TRUE
BIID_1006315		Double inlet left ventricle	Double inlet left ventricle	male	EUR	true	FALSE	TRUE
BIID_1006371		Double inlet left ventricle	Double inlet left ventricle	female	EUR	true	FALSE	TRUE
BIID_1006377		Double inlet left ventricle	Double inlet left ventricle	male	EUR	true	FALSE	TRUE
BIID_1006396		Double inlet left ventricle	Double inlet left ventricle	male	EUR	true	FALSE	TRUE
BIID_1006671		Double inlet left ventricle	Double inlet left ventricle	female	EUR	true	FALSE	TRUE
BIID_1006742		Double inlet left ventricle	Double inlet left ventricle	male	EUR	true	FALSE	TRUE
BIID_1006752		Double inlet left ventricle	Double inlet left ventricle	female	EUR	true	FALSE	TRUE
BIID_1006856		Double inlet left ventricle	Double inlet left ventricle	male	EUR	true	FALSE	TRUE
BIID_1006928		Double inlet left ventricle	Double inlet left ventricle	male	EUR	true	FALSE	TRUE
BIID_1006957		Double inlet left ventricle	Double inlet left ventricle	male	EUR	true	FALSE	TRUE
BIID_1006979		Double inlet left ventricle	Double inlet left ventricle	female	EUR	true	FALSE	TRUE
BIID_1007105		Double inlet left ventricle	Double inlet left ventricle	female	EUR	true	FALSE	TRUE
BIID_1007139		Double inlet left ventricle	Double inlet left ventricle	female	EUR	true	FALSE	TRUE
BIID_1007206		Double inlet left ventricle	Double inlet left ventricle	male	EUR	true	FALSE	TRUE
BIID_1007298		Double inlet left ventricle	Double inlet left ventricle	male	EUR	true	FALSE	TRUE
BIID_1007306		Double inlet left ventricle	Double inlet left ventricle	female	EUR	true	FALSE	TRUE
BIID_1007841		Double inlet left ventricle	Double inlet left ventricle	female	EUR	true	FALSE	TRUE
BIID_1007865		Double inlet left ventricle	Double inlet left ventricle	male	EUR	true	FALSE	TRUE
BIID_1007868		Double inlet left ventricle	Double inlet left ventricle	male	EUR	true	FALSE	TRUE
BIID_1006346		Double inlet left ventricle	Double inlet left ventricle	female	EUR	true	TRUE	FALSE
BIID_1006483		Double inlet left ventricle	Double inlet left ventricle	female	EUR	true	TRUE	FALSE
BIID_1006696		Double inlet left ventricle	Double inlet left ventricle	female	EUR	true	TRUE	FALSE
BIID_1006701		Double inlet left ventricle	Double inlet left ventricle	female	EUR	true	TRUE	FALSE
BIID_1006708		Double inlet left ventricle	Double inlet left ventricle	male	EUR	true	TRUE	FALSE
BIID_1006941		Double inlet left ventricle	Double inlet left ventricle	female	EUR	true	TRUE	FALSE
BIID_1007150		Double inlet left ventricle	Double inlet left ventricle	male	EUR	true	TRUE	FALSE
BIID_1006037		Double inlet left ventricle	Double inlet left ventricle|Microcephaly	female	EUR	true	TRUE	FALSE
BIID_1007301		Double inlet left ventricle	Double inlet left ventricle|Microtia|Atresia of the external auditory canal	female	EUR	true	TRUE	FALSE
BIID_1006886		Double inlet left ventricle	Double inlet left ventricle|Unilateral renal agenesis	female	EUR	true	TRUE	FALSE
BIID_1000490		Double inlet left ventricle|Left ventricular noncompaction cardiomyopathy	Double inlet left ventricle|Left ventricular noncompaction cardiomyopathy	male	EUR	true	FALSE	TRUE
BIID_1005591		Double inlet to single ventricle of indeterminate morphology	Double inlet to single ventricle of indeterminate morphology	male	EUR	true	FALSE	TRUE
BIID_1007159		Double outlet left ventricle	Double outlet left ventricle	male	EUR	false	TRUE	FALSE
BIID_1006851		Double outlet left ventricle	Double outlet left ventricle	female	EUR	true	FALSE	TRUE
BIID_1007084		Double outlet left ventricle	Double outlet left ventricle	male	EUR	true	FALSE	TRUE
BIID_1007422		Double outlet left ventricle	Double outlet left ventricle	male	EUR	true	FALSE	TRUE
BIID_1006935		Double outlet left ventricle	Double outlet left ventricle|Abnormality of the intestine	female	OTHER	false	TRUE	FALSE
BIID_1007625		Double outlet right ventricle	Double outlet right ventricle	female	EUR	false	FALSE	TRUE
BIID_1000082		Double outlet right ventricle	Double outlet right ventricle	female	EUR	false	FALSE	TRUE
BIID_1001068		Double outlet right ventricle	Double outlet right ventricle	female	OTHER	false	FALSE	TRUE	10
BIID_1001093		Double outlet right ventricle	Double outlet right ventricle	male	OTHER	false	FALSE	TRUE	1
BIID_1001560		Double outlet right ventricle	Double outlet right ventricle	male	OTHER	false	FALSE	TRUE	0
BIID_1001688		Double outlet right ventricle	Double outlet right ventricle	male	SAS	false	FALSE	TRUE	17
BIID_1005964		Double outlet right ventricle	Double outlet right ventricle	male	SAS	false	FALSE	TRUE
BIID_1006835		Double outlet right ventricle	Double outlet right ventricle	female	AFR	false	FALSE	TRUE
BIID_1006965		Double outlet right ventricle	Double outlet right ventricle	male	OTHER	false	FALSE	TRUE
BIID_1007425		Double outlet right ventricle	Double outlet right ventricle	male	OTHER	false	FALSE	TRUE
BIID_1006504		Double outlet right ventricle	Double outlet right ventricle	female	EUR	false	TRUE	FALSE	46
BIID_1007263		Double outlet right ventricle	Double outlet right ventricle	male	EAS	false	TRUE	FALSE
BIID_1001581		Double outlet right ventricle	Double outlet right ventricle	male	EUR	true	FALSE	TRUE
BIID_1001880		Double outlet right ventricle	Double outlet right ventricle	female	EUR	true	FALSE	TRUE
BIID_1001942		Double outlet right ventricle	Double outlet right ventricle	male	EUR	true	FALSE	TRUE
BIID_1001963		Double outlet right ventricle	Double outlet right ventricle	female	EUR	true	FALSE	TRUE
BIID_1005537		Double outlet right ventricle	Double outlet right ventricle	male	EUR	true	FALSE	TRUE
BIID_1005608		Double outlet right ventricle	Double outlet right ventricle	female	EUR	true	FALSE	TRUE
BIID_1005832		Double outlet right ventricle	Double outlet right ventricle	male	EUR	true	FALSE	TRUE
BIID_1005913		Double outlet right ventricle	Double outlet right ventricle	male	EUR	true	FALSE	TRUE
BIID_1005929		Double outlet right ventricle	Double outlet right ventricle	female	EUR	true	FALSE	TRUE
BIID_1005938		Double outlet right ventricle	Double outlet right ventricle	female	EUR	true	FALSE	TRUE
BIID_1005977		Double outlet right ventricle	Double outlet right ventricle	male	EUR	true	FALSE	TRUE
BIID_1006010		Double outlet right ventricle	Double outlet right ventricle	male	EUR	true	FALSE	TRUE
BIID_1006206		Double outlet right ventricle	Double outlet right ventricle	female	EUR	true	FALSE	TRUE
BIID_1006344		Double outlet right ventricle	Double outlet right ventricle	male	EUR	true	FALSE	TRUE
BIID_1006442		Double outlet right ventricle	Double outlet right ventricle	male	EUR	true	FALSE	TRUE
BIID_1006522		Double outlet right ventricle	Double outlet right ventricle	male	EUR	true	FALSE	TRUE
BIID_1006595		Double outlet right ventricle	Double outlet right ventricle	male	EUR	true	FALSE	TRUE
BIID_1006670		Double outlet right ventricle	Double outlet right ventricle	male	EUR	true	FALSE	TRUE
BIID_1006727		Double outlet right ventricle	Double outlet right ventricle	male	EUR	true	FALSE	TRUE
BIID_1006760		Double outlet right ventricle	Double outlet right ventricle	male	EUR	true	FALSE	TRUE
BIID_1006775		Double outlet right ventricle	Double outlet right ventricle	male	EUR	true	FALSE	TRUE
BIID_1006785		Double outlet right ventricle	Double outlet right ventricle	female	EUR	true	FALSE	TRUE
BIID_1006789		Double outlet right ventricle	Double outlet right ventricle	female	EUR	true	FALSE	TRUE
BIID_1006791		Double outlet right ventricle	Double outlet right ventricle	female	EUR	true	FALSE	TRUE
BIID_1006823		Double outlet right ventricle	Double outlet right ventricle	male	EUR	true	FALSE	TRUE
BIID_1006838		Double outlet right ventricle	Double outlet right ventricle	female	EUR	true	FALSE	TRUE
BIID_1006840		Double outlet right ventricle	Double outlet right ventricle	male	EUR	true	FALSE	TRUE
BIID_1006897		Double outlet right ventricle	Double outlet right ventricle	male	EUR	true	FALSE	TRUE
BIID_1006898		Double outlet right ventricle	Double outlet right ventricle	male	EUR	true	FALSE	TRUE
BIID_1006904		Double outlet right ventricle	Double outlet right ventricle	female	EUR	true	FALSE	TRUE
BIID_1006923		Double outlet right ventricle	Double outlet right ventricle	male	EUR	true	FALSE	TRUE
BIID_1006992		Double outlet right ventricle	Double outlet right ventricle	male	EUR	true	FALSE	TRUE
BIID_1007099		Double outlet right ventricle	Double outlet right ventricle	female	EUR	true	FALSE	TRUE
BIID_1007125		Double outlet right ventricle	Double outlet right ventricle	female	EUR	true	FALSE	TRUE
BIID_1007233		Double outlet right ventricle	Double outlet right ventricle	male	EUR	true	FALSE	TRUE
BIID_1007236		Double outlet right ventricle	Double outlet right ventricle	male	EUR	true	FALSE	TRUE
BIID_1007371		Double outlet right ventricle	Double outlet right ventricle	female	EUR	true	FALSE	TRUE
BIID_1007384		Double outlet right ventricle	Double outlet right ventricle	male	EUR	true	FALSE	TRUE
BIID_1007404		Double outlet right ventricle	Double outlet right ventricle	male	EUR	true	FALSE	TRUE
BIID_1007432		Double outlet right ventricle	Double outlet right ventricle	male	EUR	true	FALSE	TRUE
BIID_1007435		Double outlet right ventricle	Double outlet right ventricle	female	EUR	true	FALSE	TRUE
BIID_1007450		Double outlet right ventricle	Double outlet right ventricle	male	EUR	true	FALSE	TRUE
BIID_1007458		Double outlet right ventricle	Double outlet right ventricle	female	EUR	true	FALSE	TRUE
BIID_1007470		Double outlet right ventricle	Double outlet right ventricle	male	EUR	true	FALSE	TRUE
BIID_1007486		Double outlet right ventricle	Double outlet right ventricle	male	EUR	true	FALSE	TRUE
BIID_1007498		Double outlet right ventricle	Double outlet right ventricle	male	EUR	true	FALSE	TRUE
BIID_1007506		Double outlet right ventricle	Double outlet right ventricle	male	EUR	true	FALSE	TRUE
BIID_1007510		Double outlet right ventricle	Double outlet right ventricle	male	EUR	true	FALSE	TRUE
BIID_1007511		Double outlet right ventricle	Double outlet right ventricle	female	EUR	true	FALSE	TRUE
BIID_1007526		Double outlet right ventricle	Double outlet right ventricle	male	EUR	true	FALSE	TRUE
BIID_1007532		Double outlet right ventricle	Double outlet right ventricle	female	EUR	true	FALSE	TRUE
BIID_1007549		Double outlet right ventricle	Double outlet right ventricle	male	EUR	true	FALSE	TRUE
BIID_1007553		Double outlet right ventricle	Double outlet right ventricle	female	EUR	true	FALSE	TRUE
BIID_1007563		Double outlet right ventricle	Double outlet right ventricle	female	EUR	true	FALSE	TRUE
BIID_1007822		Double outlet right ventricle	Double outlet right ventricle	male	EUR	true	FALSE	TRUE
BIID_1007831		Double outlet right ventricle	Double outlet right ventricle	male	EUR	true	FALSE	TRUE
BIID_1007895		Double outlet right ventricle	Double outlet right ventricle	male	EUR	true	FALSE	TRUE	0
BIID_1006214		Double outlet right ventricle	Double outlet right ventricle	male	EUR	true	FALSE	TRUE
BIID_1006991		Double outlet right ventricle	Double outlet right ventricle	male	EUR	true	FALSE	TRUE
BIID_1005703		Double outlet right ventricle	Double outlet right ventricle	female	EUR	true	TRUE	FALSE
BIID_1006646		Double outlet right ventricle	Double outlet right ventricle	female	EUR	true	TRUE	FALSE
BIID_1006922		Double outlet right ventricle	Double outlet right ventricle	female	EUR	true	TRUE	FALSE
BIID_1007481		Double outlet right ventricle	Double outlet right ventricle	female	EUR	true	TRUE	FALSE
BIID_1007170		Double outlet right ventricle	Double outlet right ventricle	male	EUR	true	TRUE	FALSE
BIID_1006281		Double outlet right ventricle	Double outlet right ventricle|Abnormal renal morphology|Abnormality of the trachea	male	EUR	true	TRUE	FALSE
BIID_1007339		Double outlet right ventricle	Double outlet right ventricle|Hydrocephalus	female	EUR	true	TRUE	FALSE
BIID_1007536		Double outlet right ventricle	Double outlet right ventricle|Hydrocephalus	female	EUR	true	TRUE	FALSE
BIID_1006054		Double outlet right ventricle	Double outlet right ventricle|Hypospadias	male	EUR	true	TRUE	FALSE
BIID_1006817		Double outlet right ventricle	Double outlet right ventricle|Intracranial cystic lesion	female	EUR	true	TRUE	FALSE
BIID_1001739		Double outlet right ventricle	Double outlet right ventricle|Polysplenia	female	EUR	true	TRUE	FALSE	21
BIID_1007759	TRUE	Double outlet right ventricle	Widely spaced teeth|Global developmental delay|Plagiocephaly|Double outlet right ventricle|Cerebral atrophy	male	EUR	true	TRUE	FALSE
BIID_1007649		Double outlet right ventricle with subaortic ventricular septal defect and pulmonary stenosis|Right aortic arch	Double outlet right ventricle with subaortic ventricular septal defect and pulmonary stenosis|Right aortic arch	female	SAS	false	TRUE	FALSE
BIID_1007171		Double outlet right ventricle|Abnormal anatomic location of the heart	Double outlet right ventricle|Abnormal anatomic location of the heart	female	EUR	true	TRUE	FALSE
BIID_1005615		Double outlet right ventricle|Atrial septal defect	Double outlet right ventricle|Atrial septal defect	male	EUR	true	FALSE	TRUE
BIID_1000807		Double outlet right ventricle|Atrioventricular septal defect	Pierre-Robin sequence|Single umbilical artery|Omphalocele|Double outlet right ventricle|Bilateral talipes equinovarus|Gastroesophageal reflux|Intestinal malrotation|Atrioventricular septal defect|Feeding difficulties in infancy	male	EUR	true	TRUE	FALSE	0
BIID_1007503		Double outlet right ventricle|Bicuspid pulmonary valve	Double outlet right ventricle|Bicuspid pulmonary valve	male	EUR	true	FALSE	TRUE
BIID_1001927		Double outlet right ventricle|Coarctation of aorta	Double outlet right ventricle|Coarctation of aorta	female	EUR	true	FALSE	TRUE	6
BIID_1006786		Double outlet right ventricle|Dextrocardia	Double outlet right ventricle|Dextrocardia	male	OTHER	false	TRUE	FALSE
BIID_1006264		Double outlet right ventricle|Dextrocardia	Double outlet right ventricle|Dextrocardia	male	EUR	true	TRUE	FALSE
BIID_1006598		Double outlet right ventricle|Dextrocardia	Double outlet right ventricle|Dextrocardia	male	EUR	true	TRUE	FALSE
BIID_1007449		Double outlet right ventricle|Dextrocardia	Double outlet right ventricle|Dextrocardia	female	EUR	true	TRUE	FALSE
BIID_1006540		Double outlet right ventricle|Heterotaxy	Double outlet right ventricle|Heterotaxy	male	EUR	false	TRUE	FALSE
BIID_1007165		Double outlet right ventricle|Heterotaxy	Double outlet right ventricle|Heterotaxy	female	EUR	true	TRUE	FALSE
BIID_1007299		Double outlet right ventricle|Heterotaxy	Double outlet right ventricle|Heterotaxy	female	EUR	true	TRUE	FALSE
BIID_1007332		Double outlet right ventricle|Heterotaxy	Double outlet right ventricle|Heterotaxy	male	EUR	true	TRUE	FALSE
BIID_1007381		Double outlet right ventricle|Heterotaxy	Double outlet right ventricle|Heterotaxy	male	EUR	true	TRUE	FALSE
BIID_1005795		Double outlet right ventricle|Hypoplastic aortic arch	Double outlet right ventricle|Hypoplastic aortic arch	female	EUR	true	FALSE	TRUE
BIID_1006160		Double outlet right ventricle|Hypoplastic aortic arch	Double outlet right ventricle|Hypoplastic aortic arch	female	EUR	true	FALSE	TRUE
BIID_1006347		Double outlet right ventricle|Hypoplastic aortic arch	Double outlet right ventricle|Hypoplastic aortic arch	male	EUR	true	FALSE	TRUE
BIID_1007376		Double outlet right ventricle|Hypoplastic aortic arch	Double outlet right ventricle|Hypoplastic aortic arch	male	EUR	true	FALSE	TRUE
BIID_1007423		Double outlet right ventricle|Hypoplastic aortic arch	Double outlet right ventricle|Hypoplastic aortic arch	male	EUR	true	FALSE	TRUE
BIID_1005966		Double outlet right ventricle|Hypoplastic aortic arch	Double outlet right ventricle|Hypoplastic aortic arch|Iris coloboma	male	EUR	true	TRUE	FALSE
BIID_1006380		Double outlet right ventricle|Hypoplastic aortic arch|Bicuspid aortic valve	Double outlet right ventricle|Hypoplastic aortic arch|Bicuspid aortic valve	female	EUR	true	FALSE	TRUE
BIID_1005865		Double outlet right ventricle|Left atrial isomerism	Double outlet right ventricle|Left atrial isomerism	female	EUR	false	TRUE	FALSE	45
BIID_1006854		Double outlet right ventricle|Left atrial isomerism	Double outlet right ventricle|Left atrial isomerism	male	EUR	true	TRUE	FALSE
BIID_1007154		Double outlet right ventricle|Left atrial isomerism	Double outlet right ventricle|Left atrial isomerism	male	EUR	true	TRUE	FALSE
BIID_1005564		Double outlet right ventricle|Mesocardia|Patent ductus arteriosus	Double outlet right ventricle|Mesocardia|Patent ductus arteriosus	male	OTHER	false	FALSE	TRUE
BIID_1006563		Double outlet right ventricle|Right atrial isomerism	Double outlet right ventricle|Right atrial isomerism	male	OTHER	false	TRUE	FALSE
BIID_1006339		Double outlet right ventricle|Right atrial isomerism	Double outlet right ventricle|Right atrial isomerism	male	EUR	true	TRUE	FALSE
BIID_1007346		Double outlet right ventricle|Right atrial isomerism	Double outlet right ventricle|Right atrial isomerism|Abnormality of the anus	male	EUR	true	TRUE	FALSE
BIID_1005694		Double outlet right ventricle|Situs inversus totalis	Double outlet right ventricle|Situs inversus totalis	female	EUR	true	FALSE	TRUE
BIID_1001658		Double outlet right ventricle|Totally anomalous pulmonary venous connection|Dextrocardia	Double outlet right ventricle|Totally anomalous pulmonary venous connection|Dextrocardia	male	EUR	true	FALSE	TRUE	2
BIID_1004546	TRUE	Dysplastic aortic valve	Global developmental delay|Abnormal facial shape|Dysplastic aortic valve	female	SAS	false	TRUE	FALSE
BIID_1002553	TRUE	Dysplastic aortic valve	Widow's peak|Low-set ears|Bulbous nose|Abnormality of the nasal bridge|Downslanted palpebral fissures|Pectus excavatum|Hyperextensibility of the finger joints|Global developmental delay|Plagiocephaly|Dysplastic aortic valve|Epicanthus|Unilateral strabismus	male	EUR	true	TRUE	FALSE	10
BIID_1004016		Dysplastic pulmonary valve	Failure to thrive|Abnormality of the nail|Overlapping toe|Abnormality of the cerebral ventricles|Ventriculomegaly|Aqueductal stenosis|Hemivertebrae|Thoracic scoliosis|Dysplastic pulmonary valve|Thoracic hemivertebrae|Abnormal axial skeleton morphology|Prominent forehead	female	EUR	true	TRUE	FALSE	2
BIID_1004759		Dysplastic pulmonary valve|Right ventricular hypertrophy	Short lingual frenulum|Thin vermilion border|Dysplastic pulmonary valve|Microcephaly|Long philtrum|Low-set, posteriorly rotated ears|Webbed neck|Short neck|Downslanted palpebral fissures|Intellectual disability|Small for gestational age|Hemihypertrophy|Barrel-shaped chest|Right ventricular hypertrophy|Neonatal hypoglycemia|Lower limb spasticity|Clinodactyly of the 5th finger	female	EUR	true	TRUE	FALSE	1
BIID_1003727	TRUE	Ebstein's anomaly of the tricuspid valve	Aggressive behavior|Seizures|Global developmental delay|Drooling|Tracheoesophageal fistula|Periventricular leukomalacia|Ebstein's anomaly of the tricuspid valve	male	EUR	true	TRUE	FALSE	15
BIID_1004741		Ebstein's anomaly of the tricuspid valve	Pointed chin|Diabetes mellitus|Arachnodactyly|Agenesis of corpus callosum|Recurrent respiratory infections|Ebstein's anomaly of the tricuspid valve|Intellectual disability, severe	female	EUR	true	TRUE	FALSE	1
BIID_1000110		Ebstein's malformation of tricuspid valve	Ebstein's malformation of tricuspid valve	male	OTHER	false	FALSE	TRUE	16
BIID_1000849		Ebstein's malformation of tricuspid valve	Ebstein's malformation of tricuspid valve	female	EUR	false	FALSE	TRUE	46
BIID_1000186		Ebstein's malformation of tricuspid valve	Ebstein's malformation of tricuspid valve	male	EUR	false	FALSE	TRUE
BIID_1001072		Ebstein's malformation of tricuspid valve	Ebstein's malformation of tricuspid valve	female	OTHER	false	FALSE	TRUE
BIID_1001078		Ebstein's malformation of tricuspid valve	Ebstein's malformation of tricuspid valve	male	OTHER	false	FALSE	TRUE	14
BIID_1001159		Ebstein's malformation of tricuspid valve	Ebstein's malformation of tricuspid valve	female	OTHER	false	FALSE	TRUE	20
BIID_1001678		Ebstein's malformation of tricuspid valve	Ebstein's malformation of tricuspid valve	female	OTHER	false	FALSE	TRUE	0
BIID_1006730		Ebstein's malformation of tricuspid valve	Ebstein's malformation of tricuspid valve	male	OTHER	false	FALSE	TRUE
BIID_1006986		Ebstein's malformation of tricuspid valve	Ebstein's malformation of tricuspid valve	female	OTHER	false	FALSE	TRUE
BIID_1007079		Ebstein's malformation of tricuspid valve	Ebstein's malformation of tricuspid valve	female	OTHER	false	FALSE	TRUE
BIID_1000491		Ebstein's malformation of tricuspid valve	Ebstein's malformation of tricuspid valve	male	EUR	true	FALSE	TRUE
BIID_1005582		Ebstein's malformation of tricuspid valve	Ebstein's malformation of tricuspid valve	female	EUR	true	FALSE	TRUE
BIID_1005709		Ebstein's malformation of tricuspid valve	Ebstein's malformation of tricuspid valve	female	EUR	true	FALSE	TRUE
BIID_1005710		Ebstein's malformation of tricuspid valve	Ebstein's malformation of tricuspid valve	male	EUR	true	FALSE	TRUE
BIID_1005735		Ebstein's malformation of tricuspid valve	Ebstein's malformation of tricuspid valve	male	EUR	true	FALSE	TRUE
BIID_1005737		Ebstein's malformation of tricuspid valve	Ebstein's malformation of tricuspid valve	male	EUR	true	FALSE	TRUE
BIID_1005738		Ebstein's malformation of tricuspid valve	Ebstein's malformation of tricuspid valve	female	EUR	true	FALSE	TRUE
BIID_1005741		Ebstein's malformation of tricuspid valve	Ebstein's malformation of tricuspid valve	male	EUR	true	FALSE	TRUE
[truncated: 2,748 more rows]
