# Supplementary material for: Assessing the contribution of rare variants to congenital heart disease through a large-scale case-control exome study
Source: NPJ Genom Med. 2026 Jun 2;11:30. doi: 10.1038/s41525-026-00582-z (PMC13230774; doi:10.1038/s41525-026-00582-z)
Supplement: Supplementary file 3 — Supplementary_Data_2_Geneset_enrichment_analysis [file 41525_2026_582_MOESM3_ESM.xlsx]

## Sheet: Info
Supplementary Data 2. Logistic regression burden test results across LOEUF and MOEUF constraint bins
Column	Description
csq_group	Variant category tested: hcLOF (loss-of-function), missC (missense constrained), or syn (synonymous).
cluster_name	Constraint metric and decile bin (e.g., loeuf_bin_1, moeuf_bin_5).
beta	Logistic regression coefficient representing the effect size of variant burden.
standard_error	Standard error of the regression coefficient.
z_stat	z-score testing beta ≠ 0.
p_value	Wald test P-value for burden enrichment.
fit.n_iterations	Number of iterations required for model convergence.
fit.converged	Indicator of successful model convergence (TRUE/FALSE).
fit.exploded	Indicator of numerical model instability (TRUE/FALSE).
odds_ratio	Odds_ratio (OR)
lower_ci_95	Lower bound of 95% confidence interval for OR.
upper_ci_95	Upper bound of 95% confidence interval for OR.

## Sheet: Geneset_Stats
csq_group	cluster_name	beta	standard_error	z_stat	p_value	fit.n_iterations	fit.converged	fit.exploded	odds_ratio	lower_ci_95	upper_ci_95
hcLOF	loeuf_bin_1	0.626	0.0409	15.3	6.03e-53	5	TRUE	FALSE	1.87	1.73	2.03
hcLOF	loeuf_bin_2	0.223	0.0387	5.76	8.45e-09	4	TRUE	FALSE	1.25	1.16	1.35
hcLOF	loeuf_bin_3	0.13	0.0353	3.68	0.000231	4	TRUE	FALSE	1.14	1.06	1.22
hcLOF	loeuf_bin_4	0.088	0.0305	2.88	0.00395	4	TRUE	FALSE	1.09	1.03	1.16
hcLOF	loeuf_bin_5	0.0371	0.0286	1.3	0.195	4	TRUE	FALSE	1.04	0.981	1.1
hcLOF	loeuf_bin_6	0.0979	0.0281	3.49	0.000489	4	TRUE	FALSE	1.1	1.04	1.17
hcLOF	loeuf_bin_7	0.0514	0.0299	1.72	0.0852	4	TRUE	FALSE	1.05	0.993	1.12
hcLOF	loeuf_bin_8	0.0786	0.0346	2.27	0.0231	4	TRUE	FALSE	1.08	1.01	1.16
hcLOF	loeuf_bin_9	0.0931	0.0422	2.21	0.0274	4	TRUE	FALSE	1.1	1.01	1.19
hcLOF	loeuf_bin_10	0.0334	0.0567	0.589	0.556	3	TRUE	FALSE	1.03	0.925	1.16
hcLOF	moeuf_bin_1	0.405	0.0528	7.66	1.93e-14	5	TRUE	FALSE	1.5	1.35	1.66
hcLOF	moeuf_bin_2	0.233	0.0421	5.53	3.19e-08	4	TRUE	FALSE	1.26	1.16	1.37
hcLOF	moeuf_bin_3	0.235	0.0358	6.56	5.34e-11	5	TRUE	FALSE	1.27	1.18	1.36
hcLOF	moeuf_bin_4	0.121	0.0325	3.73	0.000195	4	TRUE	FALSE	1.13	1.06	1.2
hcLOF	moeuf_bin_5	0.0706	0.0301	2.35	0.0187	4	TRUE	FALSE	1.07	1.01	1.14
hcLOF	moeuf_bin_6	0.0856	0.0284	3.02	0.00256	4	TRUE	FALSE	1.09	1.03	1.15
hcLOF	moeuf_bin_7	0.109	0.0294	3.72	0.000202	4	TRUE	FALSE	1.12	1.05	1.18
hcLOF	moeuf_bin_8	0.0377	0.0319	1.18	0.237	4	TRUE	FALSE	1.04	0.975	1.11
hcLOF	moeuf_bin_9	0.0913	0.0354	2.57	0.01	4	TRUE	FALSE	1.1	1.02	1.17
hcLOF	moeuf_bin_10	0.0864	0.0448	1.93	0.0538	4	TRUE	FALSE	1.09	0.999	1.19
missC	loeuf_bin_1	0.189	0.0209	9.05	1.49e-19	5	TRUE	FALSE	1.21	1.16	1.26
missC	loeuf_bin_2	0.153	0.023	6.68	2.37e-11	4	TRUE	FALSE	1.17	1.11	1.22
missC	loeuf_bin_3	0.0748	0.0214	3.49	0.000479	4	TRUE	FALSE	1.08	1.03	1.12
missC	loeuf_bin_4	0.116	0.021	5.52	3.31e-08	4	TRUE	FALSE	1.12	1.08	1.17
missC	loeuf_bin_5	0.0516	0.0212	2.43	0.015	4	TRUE	FALSE	1.05	1.01	1.1
missC	loeuf_bin_6	0.0333	0.0227	1.47	0.142	4	TRUE	FALSE	1.03	0.989	1.08
missC	loeuf_bin_7	0.0769	0.0246	3.12	0.00178	4	TRUE	FALSE	1.08	1.03	1.13
missC	loeuf_bin_8	0.0331	0.0299	1.11	0.268	4	TRUE	FALSE	1.03	0.975	1.1
missC	loeuf_bin_9	0.0816	0.04	2.04	0.0415	4	TRUE	FALSE	1.09	1	1.17
missC	loeuf_bin_10	0.0634	0.0535	1.18	0.236	4	TRUE	FALSE	1.07	0.959	1.18
missC	moeuf_bin_1	0.262	0.0262	10	1.49e-23	5	TRUE	FALSE	1.3	1.23	1.37
missC	moeuf_bin_2	0.15	0.0225	6.65	3.02e-11	4	TRUE	FALSE	1.16	1.11	1.21
missC	moeuf_bin_3	0.0751	0.0229	3.28	0.00102	4	TRUE	FALSE	1.08	1.03	1.13
missC	moeuf_bin_4	0.065	0.0219	2.97	0.00296	4	TRUE	FALSE	1.07	1.02	1.11
missC	moeuf_bin_5	0.0712	0.0221	3.22	0.00126	4	TRUE	FALSE	1.07	1.03	1.12
missC	moeuf_bin_6	0.0962	0.0225	4.28	1.83e-05	4	TRUE	FALSE	1.1	1.05	1.15
missC	moeuf_bin_7	0.0624	0.0232	2.69	0.00724	4	TRUE	FALSE	1.06	1.02	1.11
missC	moeuf_bin_8	0.0502	0.0263	1.91	0.0566	4	TRUE	FALSE	1.05	0.999	1.11
missC	moeuf_bin_9	0.0513	0.0307	1.67	0.0941	4	TRUE	FALSE	1.05	0.991	1.12
missC	moeuf_bin_10	0.0584	0.0401	1.46	0.145	4	TRUE	FALSE	1.06	0.98	1.15
syn	loeuf_bin_1	0.0225	0.00942	2.39	0.017	4	TRUE	FALSE	1.02	1	1.04
syn	loeuf_bin_2	0.0432	0.0108	4.01	5.98e-05	4	TRUE	FALSE	1.04	1.02	1.07
syn	loeuf_bin_3	0.0203	0.0116	1.75	0.0798	4	TRUE	FALSE	1.02	0.998	1.04
syn	loeuf_bin_4	0.00641	0.0124	0.516	0.606	3	TRUE	FALSE	1.01	0.982	1.03
syn	loeuf_bin_5	0.0254	0.0128	1.99	0.0465	4	TRUE	FALSE	1.03	1	1.05
syn	loeuf_bin_6	0.0292	0.0138	2.12	0.034	4	TRUE	FALSE	1.03	1	1.06
syn	loeuf_bin_7	-4.39e-05	0.0151	-0.00291	0.998	2	TRUE	FALSE	1	0.971	1.03
syn	loeuf_bin_8	0.0245	0.017	1.44	0.149	4	TRUE	FALSE	1.02	0.991	1.06
syn	loeuf_bin_9	0.0166	0.0203	0.821	0.412	3	TRUE	FALSE	1.02	0.977	1.06
syn	loeuf_bin_10	0.031	0.0242	1.28	0.2	4	TRUE	FALSE	1.03	0.984	1.08
syn	moeuf_bin_1	0.0326	0.0128	2.54	0.0111	4	TRUE	FALSE	1.03	1.01	1.06
syn	moeuf_bin_2	0.0171	0.0119	1.45	0.148	4	TRUE	FALSE	1.02	0.994	1.04
syn	moeuf_bin_3	0.0391	0.0119	3.29	0.000994	4	TRUE	FALSE	1.04	1.02	1.06
syn	moeuf_bin_4	0.00893	0.0121	0.741	0.459	3	TRUE	FALSE	1.01	0.985	1.03
syn	moeuf_bin_5	0.00833	0.0122	0.682	0.495	3	TRUE	FALSE	1.01	0.984	1.03
syn	moeuf_bin_6	0.0111	0.0125	0.883	0.377	4	TRUE	FALSE	1.01	0.987	1.04
syn	moeuf_bin_7	0.0345	0.0131	2.63	0.00845	4	TRUE	FALSE	1.04	1.01	1.06
syn	moeuf_bin_8	0.029	0.0144	2.02	0.0432	4	TRUE	FALSE	1.03	1	1.06
syn	moeuf_bin_9	0.0161	0.0164	0.985	0.324	4	TRUE	FALSE	1.02	0.984	1.05
syn	moeuf_bin_10	0.0461	0.0193	2.38	0.0171	4	TRUE	FALSE	1.05	1.01	1.09
