# Supplementary material for: Assessing the contribution of rare variants to congenital heart disease through a large-scale case-control exome study
Source: NPJ Genom Med. 2026 Jun 2;11:30. doi: 10.1038/s41525-026-00582-z (PMC13230774; doi:10.1038/s41525-026-00582-z)
Supplement: Supplementary file 5 — Supplementary_Data_4_Recessive_analysis [file 41525_2026_582_MOESM5_ESM.xlsx]

## Sheet: Info
Supplementary Data 4. Gene-based recessive burden analysis.
Sheets	Description
aCHD_vs_controls	All CHD cases vs controls
sCHD_vs_controls	Syndromic CHD cases vs controls
nsCHD_vs_controls	Non-syndromic CHD cases vs controls
Column	Description
Gene	HGNC gene symbol
n_hom_cases	Number of case carriers with homozygous damaging variants in this gene
n_chet_cases	Number of case carriers with likely compound heterozygous damaging variants (>=2 heterozygous damaging variants in the same gene)
n_combined_cases	Number of unique case carriers with homozygous or likely compound heterozygous damaging variants (union of hom and chet carriers)
n_hom_controls	Number of control carriers with homozygous damaging variants in this gene
n_chet_controls	Number of control carriers with likely compound heterozygous damaging variants (>=2 heterozygous damaging variants in the same gene)
n_combined_controls	Number of unique control carriers with homozygous or likely compound heterozygous damaging variants (union of hom and chet carriers)
pvalue	P-value from two-sided Fisher's exact test comparing combined carrier counts between cases and controls
odds_ratio	Odds ratio from Fisher's exact test
ci_lower_95	Lower bound of the 95% confidence interval for the odds ratio
ci_upper_95	Upper bound of the 95% confidence interval for the odds ratio
Notes
Damaging variants include high-confidence loss-of-function (hcLOF) and predicted damaging missense (missC) variants.
Likely compound heterozygous carriers are defined as individuals carrying >=2 heterozygous damaging variants in the same gene.
Combined counts represent the union of homozygous and likely compound heterozygous carriers (individuals counted once even if qualifying under both criteria).

## Sheet: aCHD_vs_controls
Gene	n_hom_cases	n_chet_cases	n_combined_cases	n_hom_controls	n_chet_controls	n_combined_controls	pvalue	odds_ratio	ci_lower_95	ci_upper_95
DDX3X	2	0	2	0	0	0	0.00626638	#NUM!	2.18472	#NUM!
EFHC2	2	0	2	0	0	0	0.00626638	#NUM!	2.18472	#NUM!
ADCY7	0	2	2	0	0	0	0.00626638	#NUM!	2.18472	#NUM!
CDAN1	0	2	2	0	0	0	0.00626638	#NUM!	2.18472	#NUM!
FAM71D	0	2	2	0	0	0	0.00626638	#NUM!	2.18472	#NUM!
KIF13A	0	2	2	0	0	0	0.00626638	#NUM!	2.18472	#NUM!
PAH	0	2	2	0	0	0	0.00626638	#NUM!	2.18472	#NUM!
XRN1	0	2	2	0	0	0	0.00626638	#NUM!	2.18472	#NUM!
FAM13B	0	2	2	0	0	0	0.00626638	#NUM!	2.18472	#NUM!
ATRX	4	0	4	7	0	7	0.00822587	6.65186	1.42725	26.1838
GLRA4	4	0	4	7	0	7	0.00822587	6.65186	1.42725	26.1838
GLRA2	2	0	2	1	0	1	0.0178074	23.2535	1.21113	1359.32
GPR101	2	0	2	1	0	1	0.0178074	23.2535	1.21113	1359.32
NLGN3	2	0	2	1	0	1	0.0178074	23.2535	1.21113	1359.32
DECR1	0	2	2	0	1	1	0.0178074	23.2535	1.21113	1359.32
PRSS23	0	2	2	0	1	1	0.0178074	23.2535	1.21113	1359.32
ROBO1	0	2	2	0	1	1	0.0178074	23.2535	1.21113	1359.32
NOTCH1	0	2	2	0	1	1	0.0178074	23.2535	1.21113	1359.32
BMP15	3	0	3	6	0	6	0.0289742	5.81875	0.941259	27.2504
BAZ2A	0	2	2	0	2	2	0.033749	11.6354	0.843143	160.471
HEATR5A	0	2	2	0	2	2	0.033749	11.6354	0.843143	160.471
F8	6	0	6	26	0	26	0.0373103	2.68659	0.903733	6.68012
NUP62CL	3	0	3	7	0	7	0.0389996	4.98752	0.831879	21.8576
P2RY4	3	0	3	7	0	7	0.0389996	4.98752	0.831879	21.8576
ERN2	0	3	3	0	7	7	0.0389996	4.98752	0.831879	21.8576
CNGA2	7	0	7	35	0	35	0.0452041	2.32841	0.872231	5.32455
PGK1	4	0	4	14	0	14	0.0489558	3.32542	0.79665	10.5938
CLIC2	2	0	2	3	0	3	0.0533224	7.75685	0.647692	67.6243
NHSL2	2	0	2	2	1	3	0.0533224	7.75685	0.647692	67.6243
ZIC3	2	0	2	3	0	3	0.0533224	7.75685	0.647692	67.6243
OR4S2	1	1	2	2	1	3	0.0533224	7.75685	0.647692	67.6243
CDKL5	2	0	2	3	0	3	0.0533224	7.75685	0.647692	67.6243
ANGPTL6	1	0	1	0	0	0	0.0791699	#NUM!	0.298232	#NUM!
FOXC2	1	0	1	0	0	0	0.0791699	#NUM!	0.298232	#NUM!
HEXD	1	0	1	0	0	0	0.0791699	#NUM!	0.298232	#NUM!
NONO	1	0	1	0	0	0	0.0791699	#NUM!	0.298232	#NUM!
PEAR1	1	0	1	0	0	0	0.0791699	#NUM!	0.298232	#NUM!
PHF8	1	0	1	0	0	0	0.0791699	#NUM!	0.298232	#NUM!
PLA2R1	1	0	1	0	0	0	0.0791699	#NUM!	0.298232	#NUM!
PRAF2	1	0	1	0	0	0	0.0791699	#NUM!	0.298232	#NUM!
PRRG3	1	0	1	0	0	0	0.0791699	#NUM!	0.298232	#NUM!
RBBP7	1	0	1	0	0	0	0.0791699	#NUM!	0.298232	#NUM!
RPS6KA3	1	0	1	0	0	0	0.0791699	#NUM!	0.298232	#NUM!
SLC16A2	1	0	1	0	0	0	0.0791699	#NUM!	0.298232	#NUM!
SLC25A38	1	0	1	0	0	0	0.0791699	#NUM!	0.298232	#NUM!
SMPX	1	0	1	0	0	0	0.0791699	#NUM!	0.298232	#NUM!
UBE2A	1	0	1	0	0	0	0.0791699	#NUM!	0.298232	#NUM!
VEGFD	1	0	1	0	0	0	0.0791699	#NUM!	0.298232	#NUM!
ZNF81	1	0	1	0	0	0	0.0791699	#NUM!	0.298232	#NUM!
ABCA12	0	1	1	0	0	0	0.0791699	#NUM!	0.298232	#NUM!
ABCA2	0	1	1	0	0	0	0.0791699	#NUM!	0.298232	#NUM!
ABCC12	0	1	1	0	0	0	0.0791699	#NUM!	0.298232	#NUM!
AC124319.1	0	1	1	0	0	0	0.0791699	#NUM!	0.298232	#NUM!
APOB	0	1	1	0	0	0	0.0791699	#NUM!	0.298232	#NUM!
ATM	0	1	1	0	0	0	0.0791699	#NUM!	0.298232	#NUM!
ATP9B	0	1	1	0	0	0	0.0791699	#NUM!	0.298232	#NUM!
ATRN	0	1	1	0	0	0	0.0791699	#NUM!	0.298232	#NUM!
CAPRIN2	0	1	1	0	0	0	0.0791699	#NUM!	0.298232	#NUM!
CNTNAP1	0	1	1	0	0	0	0.0791699	#NUM!	0.298232	#NUM!
DNAH11	0	1	1	0	0	0	0.0791699	#NUM!	0.298232	#NUM!
EP400	0	1	1	0	0	0	0.0791699	#NUM!	0.298232	#NUM!
FAM234B	0	1	1	0	0	0	0.0791699	#NUM!	0.298232	#NUM!
FBL	0	1	1	0	0	0	0.0791699	#NUM!	0.298232	#NUM!
FDX2	0	1	1	0	0	0	0.0791699	#NUM!	0.298232	#NUM!
GGCX	0	1	1	0	0	0	0.0791699	#NUM!	0.298232	#NUM!
GUCY1A2	0	1	1	0	0	0	0.0791699	#NUM!	0.298232	#NUM!
GUF1	0	1	1	0	0	0	0.0791699	#NUM!	0.298232	#NUM!
HDAC8	0	1	1	0	0	0	0.0791699	#NUM!	0.298232	#NUM!
HIST1H1C	0	1	1	0	0	0	0.0791699	#NUM!	0.298232	#NUM!
HOXB2	0	1	1	0	0	0	0.0791699	#NUM!	0.298232	#NUM!
HOXC5	0	1	1	0	0	0	0.0791699	#NUM!	0.298232	#NUM!
HYAL2	0	1	1	0	0	0	0.0791699	#NUM!	0.298232	#NUM!
IPO9	0	1	1	0	0	0	0.0791699	#NUM!	0.298232	#NUM!
ITIH2	0	1	1	0	0	0	0.0791699	#NUM!	0.298232	#NUM!
KDM5B	0	1	1	0	0	0	0.0791699	#NUM!	0.298232	#NUM!
KMT2A	0	1	1	0	0	0	0.0791699	#NUM!	0.298232	#NUM!
KMT5B	0	1	1	0	0	0	0.0791699	#NUM!	0.298232	#NUM!
LDB3	0	1	1	0	0	0	0.0791699	#NUM!	0.298232	#NUM!
LINGO4	0	1	1	0	0	0	0.0791699	#NUM!	0.298232	#NUM!
LRP6	0	1	1	0	0	0	0.0791699	#NUM!	0.298232	#NUM!
LRRC3	0	1	1	0	0	0	0.0791699	#NUM!	0.298232	#NUM!
MERTK	0	1	1	0	0	0	0.0791699	#NUM!	0.298232	#NUM!
MMP21	0	1	1	0	0	0	0.0791699	#NUM!	0.298232	#NUM!
MPL	0	1	1	0	0	0	0.0791699	#NUM!	0.298232	#NUM!
MYO1D	0	1	1	0	0	0	0.0791699	#NUM!	0.298232	#NUM!
MYO1H	0	1	1	0	0	0	0.0791699	#NUM!	0.298232	#NUM!
NHLRC2	0	1	1	0	0	0	0.0791699	#NUM!	0.298232	#NUM!
NPAS3	0	1	1	0	0	0	0.0791699	#NUM!	0.298232	#NUM!
NPC1L1	0	1	1	0	0	0	0.0791699	#NUM!	0.298232	#NUM!
PIGG	0	1	1	0	0	0	0.0791699	#NUM!	0.298232	#NUM!
PIGO	0	1	1	0	0	0	0.0791699	#NUM!	0.298232	#NUM!
PLSCR1	0	1	1	0	0	0	0.0791699	#NUM!	0.298232	#NUM!
PLXNA4	0	1	1	0	0	0	0.0791699	#NUM!	0.298232	#NUM!
POMT2	0	1	1	0	0	0	0.0791699	#NUM!	0.298232	#NUM!
PRG4	0	1	1	0	0	0	0.0791699	#NUM!	0.298232	#NUM!
PTCHD4	0	1	1	0	0	0	0.0791699	#NUM!	0.298232	#NUM!
QSER1	0	1	1	0	0	0	0.0791699	#NUM!	0.298232	#NUM!
RAG1	0	1	1	0	0	0	0.0791699	#NUM!	0.298232	#NUM!
RAP1GAP2	0	1	1	0	0	0	0.0791699	#NUM!	0.298232	#NUM!
SERF2	0	1	1	0	0	0	0.0791699	#NUM!	0.298232	#NUM!
SLC12A2	0	1	1	0	0	0	0.0791699	#NUM!	0.298232	#NUM!
SLC16A4	0	1	1	0	0	0	0.0791699	#NUM!	0.298232	#NUM!
SLC25A20	0	1	1	0	0	0	0.0791699	#NUM!	0.298232	#NUM!
SLC36A4	0	1	1	0	0	0	0.0791699	#NUM!	0.298232	#NUM!
SLC43A1	0	1	1	0	0	0	0.0791699	#NUM!	0.298232	#NUM!
SNAP29	0	1	1	0	0	0	0.0791699	#NUM!	0.298232	#NUM!
SOX11	0	1	1	0	0	0	0.0791699	#NUM!	0.298232	#NUM!
SPEF2	0	1	1	0	0	0	0.0791699	#NUM!	0.298232	#NUM!
SPRY1	0	1	1	0	0	0	0.0791699	#NUM!	0.298232	#NUM!
TEC	0	1	1	0	0	0	0.0791699	#NUM!	0.298232	#NUM!
TRIM55	0	1	1	0	0	0	0.0791699	#NUM!	0.298232	#NUM!
YLPM1	0	1	1	0	0	0	0.0791699	#NUM!	0.298232	#NUM!
ZBTB40	0	1	1	0	0	0	0.0791699	#NUM!	0.298232	#NUM!
C1GALT1C1	1	0	1	0	0	0	0.0791699	#NUM!	0.298232	#NUM!
KRT4	1	0	1	0	0	0	0.0791699	#NUM!	0.298232	#NUM!
MBNL3	1	0	1	0	0	0	0.0791699	#NUM!	0.298232	#NUM!
OPRK1	1	0	1	0	0	0	0.0791699	#NUM!	0.298232	#NUM!
PAPSS2	1	0	1	0	0	0	0.0791699	#NUM!	0.298232	#NUM!
RDH12	1	0	1	0	0	0	0.0791699	#NUM!	0.298232	#NUM!
SETX	1	0	1	0	0	0	0.0791699	#NUM!	0.298232	#NUM!
SLC4A7	1	0	1	0	0	0	0.0791699	#NUM!	0.298232	#NUM!
TIMM17B	1	0	1	0	0	0	0.0791699	#NUM!	0.298232	#NUM!
ABHD12	0	1	1	0	0	0	0.0791699	#NUM!	0.298232	#NUM!
ACP6	0	1	1	0	0	0	0.0791699	#NUM!	0.298232	#NUM!
ACYP2	0	1	1	0	0	0	0.0791699	#NUM!	0.298232	#NUM!
AHNAK	0	1	1	0	0	0	0.0791699	#NUM!	0.298232	#NUM!
ALDH2	0	1	1	0	0	0	0.0791699	#NUM!	0.298232	#NUM!
ANGPTL2	0	1	1	0	0	0	0.0791699	#NUM!	0.298232	#NUM!
ATP2B2	0	1	1	0	0	0	0.0791699	#NUM!	0.298232	#NUM!
AXDND1	0	1	1	0	0	0	0.0791699	#NUM!	0.298232	#NUM!
B3GALT6	0	1	1	0	0	0	0.0791699	#NUM!	0.298232	#NUM!
BACH2	0	1	1	0	0	0	0.0791699	#NUM!	0.298232	#NUM!
CACNA1C	0	1	1	0	0	0	0.0791699	#NUM!	0.298232	#NUM!
CAMSAP1	0	1	1	0	0	0	0.0791699	#NUM!	0.298232	#NUM!
CAPN13	0	1	1	0	0	0	0.0791699	#NUM!	0.298232	#NUM!
CAV2	0	1	1	0	0	0	0.0791699	#NUM!	0.298232	#NUM!
CCDC81	0	1	1	0	0	0	0.0791699	#NUM!	0.298232	#NUM!
CCNB1IP1	0	1	1	0	0	0	0.0791699	#NUM!	0.298232	#NUM!
CDH3	0	1	1	0	0	0	0.0791699	#NUM!	0.298232	#NUM!
CEP350	0	1	1	0	0	0	0.0791699	#NUM!	0.298232	#NUM!
CES3	0	1	1	0	0	0	0.0791699	#NUM!	0.298232	#NUM!
CGNL1	0	1	1	0	0	0	0.0791699	#NUM!	0.298232	#NUM!
CHST1	0	1	1	0	0	0	0.0791699	#NUM!	0.298232	#NUM!
CRPPA	0	1	1	0	0	0	0.0791699	#NUM!	0.298232	#NUM!
DPYSL3	0	1	1	0	0	0	0.0791699	#NUM!	0.298232	#NUM!
ENTPD4	0	1	1	0	0	0	0.0791699	#NUM!	0.298232	#NUM!
EPHA8	0	1	1	0	0	0	0.0791699	#NUM!	0.298232	#NUM!
ERBIN	0	1	1	0	0	0	0.0791699	#NUM!	0.298232	#NUM!
ERCC4	0	1	1	0	0	0	0.0791699	#NUM!	0.298232	#NUM!
EXOC3	0	1	1	0	0	0	0.0791699	#NUM!	0.298232	#NUM!
FBXO4	0	1	1	0	0	0	0.0791699	#NUM!	0.298232	#NUM!
FGF3	0	1	1	0	0	0	0.0791699	#NUM!	0.298232	#NUM!
FIGN	0	1	1	0	0	0	0.0791699	#NUM!	0.298232	#NUM!
FLT4	0	1	1	0	0	0	0.0791699	#NUM!	0.298232	#NUM!
GFOD2	0	1	1	0	0	0	0.0791699	#NUM!	0.298232	#NUM!
GNE	0	1	1	0	0	0	0.0791699	#NUM!	0.298232	#NUM!
GPD1	0	1	1	0	0	0	0.0791699	#NUM!	0.298232	#NUM!
GUCA1B	0	1	1	0	0	0	0.0791699	#NUM!	0.298232	#NUM!
HABP2	0	1	1	0	0	0	0.0791699	#NUM!	0.298232	#NUM!
IDH3B	0	1	1	0	0	0	0.0791699	#NUM!	0.298232	#NUM!
INO80	0	1	1	0	0	0	0.0791699	#NUM!	0.298232	#NUM!
KANSL2	0	1	1	0	0	0	0.0791699	#NUM!	0.298232	#NUM!
KCTD4	0	1	1	0	0	0	0.0791699	#NUM!	0.298232	#NUM!
KRT10	0	1	1	0	0	0	0.0791699	#NUM!	0.298232	#NUM!
KRT35	0	1	1	0	0	0	0.0791699	#NUM!	0.298232	#NUM!
LAMB1	0	1	1	0	0	0	0.0791699	#NUM!	0.298232	#NUM!
LIG3	0	1	1	0	0	0	0.0791699	#NUM!	0.298232	#NUM!
LMTK2	0	1	1	0	0	0	0.0791699	#NUM!	0.298232	#NUM!
LRRC40	0	1	1	0	0	0	0.0791699	#NUM!	0.298232	#NUM!
MAST2	0	1	1	0	0	0	0.0791699	#NUM!	0.298232	#NUM!
MPHOSPH6	0	1	1	0	0	0	0.0791699	#NUM!	0.298232	#NUM!
MYBPC2	0	1	1	0	0	0	0.0791699	#NUM!	0.298232	#NUM!
MYO10	0	1	1	0	0	0	0.0791699	#NUM!	0.298232	#NUM!
MYRF	0	1	1	0	0	0	0.0791699	#NUM!	0.298232	#NUM!
NEUROD6	0	1	1	0	0	0	0.0791699	#NUM!	0.298232	#NUM!
OR10V1	0	1	1	0	0	0	0.0791699	#NUM!	0.298232	#NUM!
PAXIP1	0	1	1	0	0	0	0.0791699	#NUM!	0.298232	#NUM!
PCBP4	0	1	1	0	0	0	0.0791699	#NUM!	0.298232	#NUM!
PCDH8	0	1	1	0	0	0	0.0791699	#NUM!	0.298232	#NUM!
PCYT1A	0	1	1	0	0	0	0.0791699	#NUM!	0.298232	#NUM!
PGC	0	1	1	0	0	0	0.0791699	#NUM!	0.298232	#NUM!
PLAU	0	1	1	0	0	0	0.0791699	#NUM!	0.298232	#NUM!
PNLIPRP2	0	1	1	0	0	0	0.0791699	#NUM!	0.298232	#NUM!
PNPT1	0	1	1	0	0	0	0.0791699	#NUM!	0.298232	#NUM!
POLR3B	0	1	1	0	0	0	0.0791699	#NUM!	0.298232	#NUM!
PPP1R32	0	1	1	0	0	0	0.0791699	#NUM!	0.298232	#NUM!
PTH	0	1	1	0	0	0	0.0791699	#NUM!	0.298232	#NUM!
RAD54L	0	1	1	0	0	0	0.0791699	#NUM!	0.298232	#NUM!
RIOK2	0	1	1	0	0	0	0.0791699	#NUM!	0.298232	#NUM!
ROBO4	0	1	1	0	0	0	0.0791699	#NUM!	0.298232	#NUM!
RRBP1	0	1	1	0	0	0	0.0791699	#NUM!	0.298232	#NUM!
RXRA	0	1	1	0	0	0	0.0791699	#NUM!	0.298232	#NUM!
SEMA6C	0	1	1	0	0	0	0.0791699	#NUM!	0.298232	#NUM!
SLC44A2	0	1	1	0	0	0	0.0791699	#NUM!	0.298232	#NUM!
SLC45A3	0	1	1	0	0	0	0.0791699	#NUM!	0.298232	#NUM!
SLF1	0	1	1	0	0	0	0.0791699	#NUM!	0.298232	#NUM!
SMTN	0	1	1	0	0	0	0.0791699	#NUM!	0.298232	#NUM!
SP6	0	1	1	0	0	0	0.0791699	#NUM!	0.298232	#NUM!
SPATA6	0	1	1	0	0	0	0.0791699	#NUM!	0.298232	#NUM!
SPINK8	0	1	1	0	0	0	0.0791699	#NUM!	0.298232	#NUM!
SPTAN1	0	1	1	0	0	0	0.0791699	#NUM!	0.298232	#NUM!
ST6GALNAC5	0	1	1	0	0	0	0.0791699	#NUM!	0.298232	#NUM!
STRAP	0	1	1	0	0	0	0.0791699	#NUM!	0.298232	#NUM!
SVOPL	0	1	1	0	0	0	0.0791699	#NUM!	0.298232	#NUM!
TARBP1	0	1	1	0	0	0	0.0791699	#NUM!	0.298232	#NUM!
TENT2	0	1	1	0	0	0	0.0791699	#NUM!	0.298232	#NUM!
TMEM120B	0	1	1	0	0	0	0.0791699	#NUM!	0.298232	#NUM!
TMTC1	0	1	1	0	0	0	0.0791699	#NUM!	0.298232	#NUM!
TOX	0	1	1	0	0	0	0.0791699	#NUM!	0.298232	#NUM!
TP53TG5	0	1	1	0	0	0	0.0791699	#NUM!	0.298232	#NUM!
TRIM45	0	1	1	0	0	0	0.0791699	#NUM!	0.298232	#NUM!
TRMT10B	0	1	1	0	0	0	0.0791699	#NUM!	0.298232	#NUM!
TSPAN12	0	1	1	0	0	0	0.0791699	#NUM!	0.298232	#NUM!
TXNDC12	0	1	1	0	0	0	0.0791699	#NUM!	0.298232	#NUM!
VSIG1	0	1	1	0	0	0	0.0791699	#NUM!	0.298232	#NUM!
WDR89	0	1	1	0	0	0	0.0791699	#NUM!	0.298232	#NUM!
WFS1	0	1	1	0	0	0	0.0791699	#NUM!	0.298232	#NUM!
XKR7	0	1	1	0	0	0	0.0791699	#NUM!	0.298232	#NUM!
ZSCAN29	0	1	1	0	0	0	0.0791699	#NUM!	0.298232	#NUM!
AGTR2	4	0	4	17	0	17	0.0794419	2.73838	0.670043	8.40106
DIAPH2	2	0	2	5	0	5	0.10075	4.65409	0.443059	28.4468
WWC3	2	0	2	5	0	5	0.10075	4.65409	0.443059	28.4468
CNGB3	0	2	2	0	5	5	0.10075	4.65409	0.443059	28.4468
PHKA1	5	0	5	27	0	27	0.104849	2.15539	0.647785	5.68224
HEPH	3	0	3	12	0	12	0.110283	2.90936	0.52659	10.7861
ARHGEF9	1	0	1	1	0	1	0.152073	11.6327	0.148169	905.888
CCDC66	1	0	1	0	1	1	0.152073	11.6327	0.148169	905.888
DUSP21	1	0	1	1	0	1	0.152073	11.6327	0.148169	905.888
FAM50A	1	0	1	1	0	1	0.152073	11.6327	0.148169	905.888
GEMIN8	1	0	1	1	0	1	0.152073	11.6327	0.148169	905.888
GPC4	1	0	1	1	0	1	0.152073	11.6327	0.148169	905.888
INTS6L	1	0	1	1	0	1	0.152073	11.6327	0.148169	905.888
MSN	1	0	1	1	0	1	0.152073	11.6327	0.148169	905.888
SYP	1	0	1	1	0	1	0.152073	11.6327	0.148169	905.888
TBL1X	1	0	1	1	0	1	0.152073	11.6327	0.148169	905.888
THOC2	1	0	1	1	0	1	0.152073	11.6327	0.148169	905.888
ATP7B	0	1	1	0	1	1	0.152073	11.6327	0.148169	905.888
BBOX1	0	1	1	0	1	1	0.152073	11.6327	0.148169	905.888
C18orf63	0	1	1	0	1	1	0.152073	11.6327	0.148169	905.888
CADPS2	0	1	1	0	1	1	0.152073	11.6327	0.148169	905.888
CIZ1	0	1	1	0	1	1	0.152073	11.6327	0.148169	905.888
CUL9	0	1	1	0	1	1	0.152073	11.6327	0.148169	905.888
DIS3	0	1	1	0	1	1	0.152073	11.6327	0.148169	905.888
DNAH5	0	1	1	0	1	1	0.152073	11.6327	0.148169	905.888
GLI3	0	1	1	0	1	1	0.152073	11.6327	0.148169	905.888
IMPACT	0	1	1	0	1	1	0.152073	11.6327	0.148169	905.888
INTS1	0	1	1	0	1	1	0.152073	11.6327	0.148169	905.888
MYH2	0	1	1	0	1	1	0.152073	11.6327	0.148169	905.888
NCOA3	0	1	1	0	1	1	0.152073	11.6327	0.148169	905.888
NRAP	0	1	1	0	1	1	0.152073	11.6327	0.148169	905.888
RIOX2	0	1	1	1	0	1	0.152073	11.6327	0.148169	905.888
SCN5A	0	1	1	0	1	1	0.152073	11.6327	0.148169	905.888
SIGLEC15	0	1	1	0	1	1	0.152073	11.6327	0.148169	905.888
SLC4A3	0	1	1	0	1	1	0.152073	11.6327	0.148169	905.888
SMAD6	0	1	1	0	1	1	0.152073	11.6327	0.148169	905.888
TNS1	0	1	1	0	1	1	0.152073	11.6327	0.148169	905.888
TXK	0	1	1	1	0	1	0.152073	11.6327	0.148169	905.888
VPS13B	0	1	1	0	1	1	0.152073	11.6327	0.148169	905.888
ACSL4	1	0	1	1	0	1	0.152073	11.6327	0.148169	905.888
ASB12	1	0	1	1	0	1	0.152073	11.6327	0.148169	905.888
ATP6AP1	1	0	1	1	0	1	0.152073	11.6327	0.148169	905.888
DLG3	1	0	1	1	0	1	0.152073	11.6327	0.148169	905.888
FAM122C	1	0	1	1	0	1	0.152073	11.6327	0.148169	905.888
GPR173	1	0	1	1	0	1	0.152073	11.6327	0.148169	905.888
IL1RAPL2	1	0	1	1	0	1	0.152073	11.6327	0.148169	905.888
MAGIX	1	0	1	1	0	1	0.152073	11.6327	0.148169	905.888
MAMLD1	1	0	1	1	0	1	0.152073	11.6327	0.148169	905.888
NHS	1	0	1	0	1	1	0.152073	11.6327	0.148169	905.888
PABPC5	1	0	1	1	0	1	0.152073	11.6327	0.148169	905.888
PDK3	1	0	1	1	0	1	0.152073	11.6327	0.148169	905.888
PIGA	1	0	1	1	0	1	0.152073	11.6327	0.148169	905.888
RADX	1	0	1	1	0	1	0.152073	11.6327	0.148169	905.888
SLITRK4	1	0	1	1	0	1	0.152073	11.6327	0.148169	905.888
UPF3B	1	0	1	1	0	1	0.152073	11.6327	0.148169	905.888
ABCA13	0	1	1	0	1	1	0.152073	11.6327	0.148169	905.888
ACE	0	1	1	0	1	1	0.152073	11.6327	0.148169	905.888
ADORA2B	0	1	1	0	1	1	0.152073	11.6327	0.148169	905.888
AIFM2	0	1	1	0	1	1	0.152073	11.6327	0.148169	905.888
ALDH3A2	0	1	1	0	1	1	0.152073	11.6327	0.148169	905.888
ALK	0	1	1	0	1	1	0.152073	11.6327	0.148169	905.888
ANK2	0	1	1	0	1	1	0.152073	11.6327	0.148169	905.888
AP1B1	0	1	1	0	1	1	0.152073	11.6327	0.148169	905.888
AP1G2	0	1	1	0	1	1	0.152073	11.6327	0.148169	905.888
ATG4D	0	1	1	0	1	1	0.152073	11.6327	0.148169	905.888
DGKB	0	1	1	0	1	1	0.152073	11.6327	0.148169	905.888
DST	0	1	1	0	1	1	0.152073	11.6327	0.148169	905.888
FBN2	0	1	1	0	1	1	0.152073	11.6327	0.148169	905.888
GAK	0	1	1	1	0	1	0.152073	11.6327	0.148169	905.888
IGSF10	0	1	1	0	1	1	0.152073	11.6327	0.148169	905.888
ILVBL	0	1	1	0	1	1	0.152073	11.6327	0.148169	905.888
INSYN2A	0	1	1	0	1	1	0.152073	11.6327	0.148169	905.888
ITGB4	0	1	1	0	1	1	0.152073	11.6327	0.148169	905.888
KIAA0930	0	1	1	0	1	1	0.152073	11.6327	0.148169	905.888
LOXL3	0	1	1	1	0	1	0.152073	11.6327	0.148169	905.888
LRBA	0	1	1	0	1	1	0.152073	11.6327	0.148169	905.888
OR4C6	0	1	1	0	1	1	0.152073	11.6327	0.148169	905.888
PCBD1	0	1	1	0	1	1	0.152073	11.6327	0.148169	905.888
QRSL1	0	1	1	0	1	1	0.152073	11.6327	0.148169	905.888
QTRT2	0	1	1	0	1	1	0.152073	11.6327	0.148169	905.888
RCBTB2	0	1	1	0	1	1	0.152073	11.6327	0.148169	905.888
SLC4A1AP	0	1	1	0	1	1	0.152073	11.6327	0.148169	905.888
TF	0	1	1	0	1	1	0.152073	11.6327	0.148169	905.888
USH2A	0	1	1	0	1	1	0.152073	11.6327	0.148169	905.888
MAGEC3	2	0	2	7	0	7	0.155647	3.32422	0.336832	17.461
TAF1	2	0	2	7	0	7	0.155647	3.32422	0.336832	17.461
VPS13A	0	2	2	0	7	7	0.155647	3.32422	0.336832	17.461
TBC1D8B	2	0	2	7	0	7	0.155647	3.32422	0.336832	17.461
CELSR3	0	6	6	0	39	39	0.166839	1.79059	0.619163	4.26319
RYR1	0	2	2	0	9	9	0.214647	2.58542	0.271741	12.4927
KDM6A	1	0	1	2	0	2	0.219206	5.81627	0.0985689	111.779
NSDHL	1	0	1	2	0	2	0.219206	5.81627	0.0985689	111.779
RAB41	1	0	1	2	0	2	0.219206	5.81627	0.0985689	111.779
SLC8B1	1	0	1	0	2	2	0.219206	5.81627	0.0985689	111.779
TREX2	1	0	1	2	0	2	0.219206	5.81627	0.0985689	111.779
AEBP1	0	1	1	0	2	2	0.219206	5.81627	0.0985689	111.779
BRCA2	0	1	1	0	2	2	0.219206	5.81627	0.0985689	111.779
COL21A1	0	1	1	0	2	2	0.219206	5.81627	0.0985689	111.779
METTL9	0	1	1	0	2	2	0.219206	5.81627	0.0985689	111.779
OVGP1	0	1	1	0	2	2	0.219206	5.81627	0.0985689	111.779
PKHD1	0	1	1	0	2	2	0.219206	5.81627	0.0985689	111.779
CD40LG	1	0	1	2	0	2	0.219206	5.81627	0.0985689	111.779
CENPI	1	0	1	2	0	2	0.219206	5.81627	0.0985689	111.779
ITGA11	1	0	1	1	1	2	0.219206	5.81627	0.0985689	111.779
KLHL15	1	0	1	2	0	2	0.219206	5.81627	0.0985689	111.779
LPAR4	1	0	1	2	0	2	0.219206	5.81627	0.0985689	111.779
MYH3	1	0	1	0	2	2	0.219206	5.81627	0.0985689	111.779
NKRF	1	0	1	2	0	2	0.219206	5.81627	0.0985689	111.779
WDR45	1	0	1	2	0	2	0.219206	5.81627	0.0985689	111.779
CACNA1H	0	1	1	0	2	2	0.219206	5.81627	0.0985689	111.779
CAPN2	0	1	1	0	2	2	0.219206	5.81627	0.0985689	111.779
COL19A1	0	1	1	0	2	2	0.219206	5.81627	0.0985689	111.779
FAM53B	0	1	1	0	2	2	0.219206	5.81627	0.0985689	111.779
FCSK	0	1	1	0	2	2	0.219206	5.81627	0.0985689	111.779
GALNT12	0	1	1	0	2	2	0.219206	5.81627	0.0985689	111.779
ITPKC	0	1	1	0	2	2	0.219206	5.81627	0.0985689	111.779
MYO15A	0	1	1	0	2	2	0.219206	5.81627	0.0985689	111.779
PRXL2A	0	1	1	0	2	2	0.219206	5.81627	0.0985689	111.779
SALL4	0	1	1	0	2	2	0.219206	5.81627	0.0985689	111.779
TGS1	0	1	1	0	2	2	0.219206	5.81627	0.0985689	111.779
THSD7B	0	1	1	0	2	2	0.219206	5.81627	0.0985689	111.779
TMEM67	0	1	1	0	2	2	0.219206	5.81627	0.0985689	111.779
XPNPEP2	2	0	2	10	0	10	0.244871	2.3267	0.247803	10.9224
CACNA1F	5	0	5	36	0	36	0.255666	1.61619	0.494781	4.13544
CHM	1	0	1	3	0	3	0.281026	3.87727	0.073847	48.2463
FGF13	1	0	1	3	0	3	0.281026	3.87727	0.073847	48.2463
GLA	1	0	1	3	0	3	0.281026	3.87727	0.073847	48.2463
KIAA1210	1	0	1	3	0	3	0.281026	3.87727	0.073847	48.2463
NLGN4X	1	0	1	3	0	3	0.281026	3.87727	0.073847	48.2463
STK26	1	0	1	2	1	3	0.281026	3.87727	0.073847	48.2463
GANC	0	1	1	0	3	3	0.281026	3.87727	0.073847	48.2463
GYG1	0	1	1	0	3	3	0.281026	3.87727	0.073847	48.2463
MAN2B1	0	1	1	0	3	3	0.281026	3.87727	0.073847	48.2463
MYH6	0	1	1	0	3	3	0.281026	3.87727	0.073847	48.2463
TRIM46	0	1	1	0	3	3	0.281026	3.87727	0.073847	48.2463
MORC4	1	0	1	3	0	3	0.281026	3.87727	0.073847	48.2463
OCRL	1	0	1	3	0	3	0.281026	3.87727	0.073847	48.2463
RTL9	1	0	1	3	0	3	0.281026	3.87727	0.073847	48.2463
UPRT	1	0	1	3	0	3	0.281026	3.87727	0.073847	48.2463
USP9X	1	0	1	3	0	3	0.281026	3.87727	0.073847	48.2463
ACTBL2	0	1	1	0	3	3	0.281026	3.87727	0.073847	48.2463
C11orf74	0	1	1	0	3	3	0.281026	3.87727	0.073847	48.2463
COL14A1	0	1	1	0	3	3	0.281026	3.87727	0.073847	48.2463
ECM1	0	1	1	0	3	3	0.281026	3.87727	0.073847	48.2463
FBXL19	0	1	1	0	3	3	0.281026	3.87727	0.073847	48.2463
FLNB	0	1	1	0	3	3	0.281026	3.87727	0.073847	48.2463
PFKM	0	1	1	0	3	3	0.281026	3.87727	0.073847	48.2463
PON1	0	1	1	0	3	3	0.281026	3.87727	0.073847	48.2463
SLC16A3	0	1	1	0	3	3	0.281026	3.87727	0.073847	48.2463
STAB2	0	1	1	0	3	3	0.281026	3.87727	0.073847	48.2463
ARHGEF6	2	0	2	12	0	12	0.305521	1.93901	0.210686	8.71356
CLCN5	2	0	2	12	0	12	0.305521	1.93901	0.210686	8.71356
MYH7B	0	2	2	0	12	12	0.305521	1.93901	0.210686	8.71356
SLC22A25	0	2	2	1	12	13	0.335557	1.78977	0.196006	7.90982
ABCA3	1	0	1	0	4	4	0.337951	2.90838	0.0590389	29.41
CYBB	1	0	1	4	0	4	0.337951	2.90838	0.0590389	29.41
GABRA3	1	0	1	4	0	4	0.337951	2.90838	0.0590389	29.41
ITGB1BP2	1	0	1	4	0	4	0.337951	2.90838	0.0590389	29.41
MED14	1	0	1	4	0	4	0.337951	2.90838	0.0590389	29.41
ACCS	0	1	1	0	4	4	0.337951	2.90838	0.0590389	29.41
ANK1	0	1	1	0	4	4	0.337951	2.90838	0.0590389	29.41
DBT	0	1	1	0	4	4	0.337951	2.90838	0.0590389	29.41
MATN3	0	1	1	0	4	4	0.337951	2.90838	0.0590389	29.41
PLD4	0	1	1	0	4	4	0.337951	2.90838	0.0590389	29.41
ABCB7	1	0	1	4	0	4	0.337951	2.90838	0.0590389	29.41
GPR119	1	0	1	4	0	4	0.337951	2.90838	0.0590389	29.41
GYG2	1	0	1	4	0	4	0.337951	2.90838	0.0590389	29.41
ITIH6	1	0	1	4	0	4	0.337951	2.90838	0.0590389	29.41
POF1B	1	0	1	4	0	4	0.337951	2.90838	0.0590389	29.41
SEPT6	1	0	1	4	0	4	0.337951	2.90838	0.0590389	29.41
EFHC1	0	1	1	0	4	4	0.337951	2.90838	0.0590389	29.41
LAMA3	0	1	1	0	4	4	0.337951	2.90838	0.0590389	29.41
MALRD1	0	1	1	0	4	4	0.337951	2.90838	0.0590389	29.41
OAS3	0	1	1	0	4	4	0.337951	2.90838	0.0590389	29.41
PSEN1	0	1	1	0	4	4	0.337951	2.90838	0.0590389	29.41
GLUD2	1	0	1	2	3	5	0.390371	2.32636	0.0491772	20.7983
GPR34	1	0	1	5	0	5	0.390371	2.32636	0.0491772	20.7983
HUWE1	1	0	1	5	0	5	0.390371	2.32636	0.0491772	20.7983
ALLC	0	1	1	0	5	5	0.390371	2.32636	0.0491772	20.7983
DLX3	0	1	1	0	5	5	0.390371	2.32636	0.0491772	20.7983
ERCC6	0	1	1	0	5	5	0.390371	2.32636	0.0491772	20.7983
KLHL40	0	1	1	0	5	5	0.390371	2.32636	0.0491772	20.7983
TRPC3	0	1	1	0	5	5	0.390371	2.32636	0.0491772	20.7983
ZCCHC2	0	1	1	0	5	5	0.390371	2.32636	0.0491772	20.7983
EDA	1	0	1	5	0	5	0.390371	2.32636	0.0491772	20.7983
MAGT1	1	0	1	5	0	5	0.390371	2.32636	0.0491772	20.7983
STS	1	0	1	5	0	5	0.390371	2.32636	0.0491772	20.7983
XK	1	0	1	5	0	5	0.390371	2.32636	0.0491772	20.7983
ADAMTS1	0	1	1	0	5	5	0.390371	2.32636	0.0491772	20.7983
CDK5RAP2	0	1	1	0	5	5	0.390371	2.32636	0.0491772	20.7983
COL17A1	0	1	1	0	5	5	0.390371	2.32636	0.0491772	20.7983
COMMD3	0	1	1	0	5	5	0.390371	2.32636	0.0491772	20.7983
LMTK3	0	1	1	0	5	5	0.390371	2.32636	0.0491772	20.7983
ARX	1	0	1	6	0	6	0.438641	1.93877	0.0421382	15.9849
GPR1	0	1	1	0	6	6	0.438641	1.93877	0.0421382	15.9849
PALD1	0	1	1	0	6	6	0.438641	1.93877	0.0421382	15.9849
ERCC6L	1	0	1	6	0	6	0.438641	1.93877	0.0421382	15.9849
SRPX	1	0	1	6	0	6	0.438641	1.93877	0.0421382	15.9849
AADACL4	0	1	1	0	6	6	0.438641	1.93877	0.0421382	15.9849
CACNA1B	0	1	1	0	6	6	0.438641	1.93877	0.0421382	15.9849
ENTPD2	0	1	1	0	6	6	0.438641	1.93877	0.0421382	15.9849
CCDC22	1	0	1	7	0	7	0.48309	1.66172	0.0368618	12.941
GABRE	1	0	1	7	0	7	0.48309	1.66172	0.0368618	12.941
GASK1A	0	1	1	0	7	7	0.48309	1.66172	0.0368618	12.941
RTKN2	0	1	1	0	7	7	0.48309	1.66172	0.0368618	12.941
CHST7	1	0	1	7	0	7	0.48309	1.66172	0.0368618	12.941
MID2	1	0	1	7	0	7	0.48309	1.66172	0.0368618	12.941
TKTL1	1	0	1	7	0	7	0.48309	1.66172	0.0368618	12.941
CFAP58	0	1	1	0	7	7	0.48309	1.66172	0.0368618	12.941
HGSNAT	0	1	1	0	7	7	0.48309	1.66172	0.0368618	12.941
TGFB1I1	0	1	1	0	7	7	0.48309	1.66172	0.0368618	12.941
TENM1	1	0	1	33	0	33	0.518506	0.352294	0.00866093	2.10561
UTRN	0	1	1	1	7	8	0.524021	1.45397	0.0327596	10.8508
EFCAB8	0	1	1	0	8	8	0.524021	1.45397	0.0327596	10.8508
TKFC	0	1	1	0	8	8	0.524021	1.45397	0.0327596	10.8508
MAP7D2	0	1	1	9	0	9	0.561711	1.29241	0.0294788	9.33173
CAPN6	1	0	1	9	0	9	0.561711	1.29241	0.0294788	9.33173
CYSLTR1	1	0	1	9	0	9	0.561711	1.29241	0.0294788	9.33173
AWAT1	1	0	1	10	0	10	0.596417	1.16314	0.0267952	8.18022
POLA1	1	0	1	10	0	10	0.596417	1.16314	0.0267952	8.18022
MTR	0	1	1	0	10	10	0.596417	1.16314	0.0267952	8.18022
BEST3	0	3	3	0	53	53	0.624824	0.658074	0.131476	2.03194
FLNA	6	0	6	57	0	57	0.636729	1.22466	0.431198	2.83623
RS1	2	0	2	15	0	15	0.640307	1.55106	0.172029	6.6747
SLC6A18	2	0	2	3	13	16	0.649304	1.45409	0.162111	6.18875
PHEX	2	0	2	16	0	16	0.649304	1.45409	0.162111	6.18875
PLXNA3	2	0	2	16	0	16	0.649304	1.45409	0.162111	6.18875
ATIC	0	1	1	0	25	25	0.718535	0.46511	0.0113281	2.84307
PNLDC1	0	1	1	0	26	26	0.720085	0.447211	0.0109082	2.72356
NOX1	1	0	1	27	0	27	0.722419	0.430638	0.0105183	2.61421
ATP7A	3	0	3	27	0	27	0.729142	1.29256	0.250839	4.20332
COL4A6	3	0	3	27	0	27	0.729142	1.29256	0.250839	4.20332
SERPINI2	0	5	5	0	55	55	0.810948	1.05746	0.330121	2.62261
ABCD1	1	0	1	13	0	13	1	0.894667	0.0210468	5.95979
CA5B	1	0	1	11	0	11	1	1.0574	0.0245594	7.27859
COL4A5	1	0	1	20	0	20	1	0.581478	0.0140277	3.63765
DMD	3	0	3	37	0	37	1	0.943015	0.185929	2.98036
GABRQ	2	0	2	23	0	23	1	1.0114	0.115536	4.09569
GUCY2F	2	0	2	24	0	24	1	0.96924	0.110983	3.9064
DNAH3	0	1	1	0	13	13	1	0.894667	0.0210468	5.95979
HTR3C	0	1	1	0	19	19	1	0.612096	0.0147297	3.85235
NME2	0	1	1	0	12	12	1	0.969247	0.0226678	6.55406
NPR3	0	1	1	0	16	16	1	0.726854	0.0173287	4.68124
PLEKHA8	0	1	1	0	14	14	1	0.830739	0.019642	5.46216
SOX10	0	1	1	0	18	18	1	0.646055	0.0155056	4.09456
ZNRF1	0	2	2	0	28	28	1	0.830695	0.0958586	3.29639
ADGRG4	1	0	1	17	0	17	1	0.684078	0.016365	4.36821
ARSF	1	0	1	19	0	19	1	0.612096	0.0147297	3.85235
ATP11C	1	0	1	22	0	22	1	0.528594	0.0128069	3.27183
GPM6B	1	0	1	11	0	11	1	1.0574	0.0245594	7.27859
PCDH19	1	0	1	14	0	14	1	0.830739	0.019642	5.46216
PHKA2	1	0	1	19	0	19	1	0.612096	0.0147297	3.85235
CHRNA4	0	1	1	0	22	22	1	0.528594	0.0128069	3.27183
TTN	0	1	1	0	15	15	1	0.775334	0.018413	5.04208

## Sheet: sCHD_vs_controls
Gene	n_hom_cases	n_chet_cases	n_combined_cases	n_hom_controls	n_chet_controls	n_combined_controls	pvalue	odds_ratio	ci_lower_95	ci_upper_95
DDX3X	2	0	2	0	0	0	0.000997801	#NUM!	5.75805	#NUM!
GPR101	2	0	2	1	0	1	0.00293043	61.2669	3.1921	3516.57
ATRX	3	0	3	7	0	7	0.00319821	13.1568	2.19317	57.7167
NUP62CL	3	0	3	7	0	7	0.00319821	13.1568	2.19317	57.7167
NHSL2	2	0	2	2	1	3	0.00936303	20.4536	1.70713	178.823
ZIC3	2	0	2	3	0	3	0.00936303	20.4536	1.70713	178.823
PHKA1	4	0	4	27	0	27	0.0158388	4.54964	1.15534	13.0857
WWC3	2	0	2	5	0	5	0.0188514	12.2753	1.16769	75.0217
MAGEC3	2	0	2	7	0	7	0.0309909	8.76602	0.887782	46.0857
P2RY4	2	0	2	7	0	7	0.0309909	8.76602	0.887782	46.0857
TAF1	2	0	2	7	0	7	0.0309909	8.76602	0.887782	46.0857
ERN2	0	2	2	0	7	7	0.0309909	8.76602	0.887782	46.0857
ANGPTL6	1	0	1	0	0	0	0.0315984	#NUM!	0.785824	#NUM!
EFHC2	1	0	1	0	0	0	0.0315984	#NUM!	0.785824	#NUM!
FOXC2	1	0	1	0	0	0	0.0315984	#NUM!	0.785824	#NUM!
HEXD	1	0	1	0	0	0	0.0315984	#NUM!	0.785824	#NUM!
NONO	1	0	1	0	0	0	0.0315984	#NUM!	0.785824	#NUM!
PEAR1	1	0	1	0	0	0	0.0315984	#NUM!	0.785824	#NUM!
PHF8	1	0	1	0	0	0	0.0315984	#NUM!	0.785824	#NUM!
PLA2R1	1	0	1	0	0	0	0.0315984	#NUM!	0.785824	#NUM!
PRAF2	1	0	1	0	0	0	0.0315984	#NUM!	0.785824	#NUM!
PRRG3	1	0	1	0	0	0	0.0315984	#NUM!	0.785824	#NUM!
RBBP7	1	0	1	0	0	0	0.0315984	#NUM!	0.785824	#NUM!
RPS6KA3	1	0	1	0	0	0	0.0315984	#NUM!	0.785824	#NUM!
SLC16A2	1	0	1	0	0	0	0.0315984	#NUM!	0.785824	#NUM!
SLC25A38	1	0	1	0	0	0	0.0315984	#NUM!	0.785824	#NUM!
SMPX	1	0	1	0	0	0	0.0315984	#NUM!	0.785824	#NUM!
UBE2A	1	0	1	0	0	0	0.0315984	#NUM!	0.785824	#NUM!
VEGFD	1	0	1	0	0	0	0.0315984	#NUM!	0.785824	#NUM!
ZNF81	1	0	1	0	0	0	0.0315984	#NUM!	0.785824	#NUM!
ABCA12	0	1	1	0	0	0	0.0315984	#NUM!	0.785824	#NUM!
ABCA2	0	1	1	0	0	0	0.0315984	#NUM!	0.785824	#NUM!
ABCC12	0	1	1	0	0	0	0.0315984	#NUM!	0.785824	#NUM!
AC124319.1	0	1	1	0	0	0	0.0315984	#NUM!	0.785824	#NUM!
ADCY7	0	1	1	0	0	0	0.0315984	#NUM!	0.785824	#NUM!
APOB	0	1	1	0	0	0	0.0315984	#NUM!	0.785824	#NUM!
ATM	0	1	1	0	0	0	0.0315984	#NUM!	0.785824	#NUM!
ATP9B	0	1	1	0	0	0	0.0315984	#NUM!	0.785824	#NUM!
ATRN	0	1	1	0	0	0	0.0315984	#NUM!	0.785824	#NUM!
CAPRIN2	0	1	1	0	0	0	0.0315984	#NUM!	0.785824	#NUM!
CDAN1	0	1	1	0	0	0	0.0315984	#NUM!	0.785824	#NUM!
CNTNAP1	0	1	1	0	0	0	0.0315984	#NUM!	0.785824	#NUM!
DNAH11	0	1	1	0	0	0	0.0315984	#NUM!	0.785824	#NUM!
EP400	0	1	1	0	0	0	0.0315984	#NUM!	0.785824	#NUM!
FAM234B	0	1	1	0	0	0	0.0315984	#NUM!	0.785824	#NUM!
FAM71D	0	1	1	0	0	0	0.0315984	#NUM!	0.785824	#NUM!
FBL	0	1	1	0	0	0	0.0315984	#NUM!	0.785824	#NUM!
FDX2	0	1	1	0	0	0	0.0315984	#NUM!	0.785824	#NUM!
GGCX	0	1	1	0	0	0	0.0315984	#NUM!	0.785824	#NUM!
GUCY1A2	0	1	1	0	0	0	0.0315984	#NUM!	0.785824	#NUM!
GUF1	0	1	1	0	0	0	0.0315984	#NUM!	0.785824	#NUM!
HDAC8	0	1	1	0	0	0	0.0315984	#NUM!	0.785824	#NUM!
HIST1H1C	0	1	1	0	0	0	0.0315984	#NUM!	0.785824	#NUM!
HOXB2	0	1	1	0	0	0	0.0315984	#NUM!	0.785824	#NUM!
HOXC5	0	1	1	0	0	0	0.0315984	#NUM!	0.785824	#NUM!
HYAL2	0	1	1	0	0	0	0.0315984	#NUM!	0.785824	#NUM!
IPO9	0	1	1	0	0	0	0.0315984	#NUM!	0.785824	#NUM!
ITIH2	0	1	1	0	0	0	0.0315984	#NUM!	0.785824	#NUM!
KDM5B	0	1	1	0	0	0	0.0315984	#NUM!	0.785824	#NUM!
KIF13A	0	1	1	0	0	0	0.0315984	#NUM!	0.785824	#NUM!
KMT2A	0	1	1	0	0	0	0.0315984	#NUM!	0.785824	#NUM!
KMT5B	0	1	1	0	0	0	0.0315984	#NUM!	0.785824	#NUM!
LDB3	0	1	1	0	0	0	0.0315984	#NUM!	0.785824	#NUM!
LINGO4	0	1	1	0	0	0	0.0315984	#NUM!	0.785824	#NUM!
LRP6	0	1	1	0	0	0	0.0315984	#NUM!	0.785824	#NUM!
LRRC3	0	1	1	0	0	0	0.0315984	#NUM!	0.785824	#NUM!
MERTK	0	1	1	0	0	0	0.0315984	#NUM!	0.785824	#NUM!
MMP21	0	1	1	0	0	0	0.0315984	#NUM!	0.785824	#NUM!
MPL	0	1	1	0	0	0	0.0315984	#NUM!	0.785824	#NUM!
MYO1D	0	1	1	0	0	0	0.0315984	#NUM!	0.785824	#NUM!
MYO1H	0	1	1	0	0	0	0.0315984	#NUM!	0.785824	#NUM!
NHLRC2	0	1	1	0	0	0	0.0315984	#NUM!	0.785824	#NUM!
NPAS3	0	1	1	0	0	0	0.0315984	#NUM!	0.785824	#NUM!
NPC1L1	0	1	1	0	0	0	0.0315984	#NUM!	0.785824	#NUM!
PAH	0	1	1	0	0	0	0.0315984	#NUM!	0.785824	#NUM!
PIGG	0	1	1	0	0	0	0.0315984	#NUM!	0.785824	#NUM!
PIGO	0	1	1	0	0	0	0.0315984	#NUM!	0.785824	#NUM!
PLSCR1	0	1	1	0	0	0	0.0315984	#NUM!	0.785824	#NUM!
PLXNA4	0	1	1	0	0	0	0.0315984	#NUM!	0.785824	#NUM!
POMT2	0	1	1	0	0	0	0.0315984	#NUM!	0.785824	#NUM!
PRG4	0	1	1	0	0	0	0.0315984	#NUM!	0.785824	#NUM!
PTCHD4	0	1	1	0	0	0	0.0315984	#NUM!	0.785824	#NUM!
QSER1	0	1	1	0	0	0	0.0315984	#NUM!	0.785824	#NUM!
RAG1	0	1	1	0	0	0	0.0315984	#NUM!	0.785824	#NUM!
RAP1GAP2	0	1	1	0	0	0	0.0315984	#NUM!	0.785824	#NUM!
SERF2	0	1	1	0	0	0	0.0315984	#NUM!	0.785824	#NUM!
SLC12A2	0	1	1	0	0	0	0.0315984	#NUM!	0.785824	#NUM!
SLC16A4	0	1	1	0	0	0	0.0315984	#NUM!	0.785824	#NUM!
SLC25A20	0	1	1	0	0	0	0.0315984	#NUM!	0.785824	#NUM!
SLC36A4	0	1	1	0	0	0	0.0315984	#NUM!	0.785824	#NUM!
SLC43A1	0	1	1	0	0	0	0.0315984	#NUM!	0.785824	#NUM!
SNAP29	0	1	1	0	0	0	0.0315984	#NUM!	0.785824	#NUM!
SOX11	0	1	1	0	0	0	0.0315984	#NUM!	0.785824	#NUM!
SPEF2	0	1	1	0	0	0	0.0315984	#NUM!	0.785824	#NUM!
SPRY1	0	1	1	0	0	0	0.0315984	#NUM!	0.785824	#NUM!
TEC	0	1	1	0	0	0	0.0315984	#NUM!	0.785824	#NUM!
TRIM55	0	1	1	0	0	0	0.0315984	#NUM!	0.785824	#NUM!
XRN1	0	1	1	0	0	0	0.0315984	#NUM!	0.785824	#NUM!
YLPM1	0	1	1	0	0	0	0.0315984	#NUM!	0.785824	#NUM!
ZBTB40	0	1	1	0	0	0	0.0315984	#NUM!	0.785824	#NUM!
CELSR3	0	4	4	0	39	39	0.0462637	3.14897	0.816281	8.74556
ARHGEF9	1	0	1	1	0	1	0.062199	30.6564	0.390419	2353.33
CCDC66	1	0	1	0	1	1	0.062199	30.6564	0.390419	2353.33
DUSP21	1	0	1	1	0	1	0.062199	30.6564	0.390419	2353.33
FAM50A	1	0	1	1	0	1	0.062199	30.6564	0.390419	2353.33
GEMIN8	1	0	1	1	0	1	0.062199	30.6564	0.390419	2353.33
GLRA2	1	0	1	1	0	1	0.062199	30.6564	0.390419	2353.33
GPC4	1	0	1	1	0	1	0.062199	30.6564	0.390419	2353.33
INTS6L	1	0	1	1	0	1	0.062199	30.6564	0.390419	2353.33
MSN	1	0	1	1	0	1	0.062199	30.6564	0.390419	2353.33
NLGN3	1	0	1	1	0	1	0.062199	30.6564	0.390419	2353.33
SYP	1	0	1	1	0	1	0.062199	30.6564	0.390419	2353.33
TBL1X	1	0	1	1	0	1	0.062199	30.6564	0.390419	2353.33
THOC2	1	0	1	1	0	1	0.062199	30.6564	0.390419	2353.33
ATP7B	0	1	1	0	1	1	0.062199	30.6564	0.390419	2353.33
BBOX1	0	1	1	0	1	1	0.062199	30.6564	0.390419	2353.33
C18orf63	0	1	1	0	1	1	0.062199	30.6564	0.390419	2353.33
CADPS2	0	1	1	0	1	1	0.062199	30.6564	0.390419	2353.33
CIZ1	0	1	1	0	1	1	0.062199	30.6564	0.390419	2353.33
CUL9	0	1	1	0	1	1	0.062199	30.6564	0.390419	2353.33
DECR1	0	1	1	0	1	1	0.062199	30.6564	0.390419	2353.33
DIS3	0	1	1	0	1	1	0.062199	30.6564	0.390419	2353.33
DNAH5	0	1	1	0	1	1	0.062199	30.6564	0.390419	2353.33
GLI3	0	1	1	0	1	1	0.062199	30.6564	0.390419	2353.33
IMPACT	0	1	1	0	1	1	0.062199	30.6564	0.390419	2353.33
INTS1	0	1	1	0	1	1	0.062199	30.6564	0.390419	2353.33
MYH2	0	1	1	0	1	1	0.062199	30.6564	0.390419	2353.33
NCOA3	0	1	1	0	1	1	0.062199	30.6564	0.390419	2353.33
NRAP	0	1	1	0	1	1	0.062199	30.6564	0.390419	2353.33
PRSS23	0	1	1	0	1	1	0.062199	30.6564	0.390419	2353.33
RIOX2	0	1	1	1	0	1	0.062199	30.6564	0.390419	2353.33
ROBO1	0	1	1	0	1	1	0.062199	30.6564	0.390419	2353.33
SCN5A	0	1	1	0	1	1	0.062199	30.6564	0.390419	2353.33
SIGLEC15	0	1	1	0	1	1	0.062199	30.6564	0.390419	2353.33
SLC4A3	0	1	1	0	1	1	0.062199	30.6564	0.390419	2353.33
SMAD6	0	1	1	0	1	1	0.062199	30.6564	0.390419	2353.33
TNS1	0	1	1	0	1	1	0.062199	30.6564	0.390419	2353.33
TXK	0	1	1	1	0	1	0.062199	30.6564	0.390419	2353.33
VPS13B	0	1	1	0	1	1	0.062199	30.6564	0.390419	2353.33
F8	3	0	3	26	0	26	0.0625642	3.5412	0.685242	11.5744
HEPH	2	0	2	12	0	12	0.0706226	5.11228	0.555314	22.9982
MYH7B	0	2	2	0	12	12	0.0706226	5.11228	0.555314	22.9982
PGK1	2	0	2	14	0	14	0.0893826	4.38215	0.482959	19.1075
KDM6A	1	0	1	2	0	2	0.0918333	15.3293	0.259724	293.923
NSDHL	1	0	1	2	0	2	0.0918333	15.3293	0.259724	293.923
RAB41	1	0	1	2	0	2	0.0918333	15.3293	0.259724	293.923
SLC8B1	1	0	1	0	2	2	0.0918333	15.3293	0.259724	293.923
TREX2	1	0	1	2	0	2	0.0918333	15.3293	0.259724	293.923
AEBP1	0	1	1	0	2	2	0.0918333	15.3293	0.259724	293.923
BAZ2A	0	1	1	0	2	2	0.0918333	15.3293	0.259724	293.923
BRCA2	0	1	1	0	2	2	0.0918333	15.3293	0.259724	293.923
COL21A1	0	1	1	0	2	2	0.0918333	15.3293	0.259724	293.923
METTL9	0	1	1	0	2	2	0.0918333	15.3293	0.259724	293.923
OVGP1	0	1	1	0	2	2	0.0918333	15.3293	0.259724	293.923
PKHD1	0	1	1	0	2	2	0.0918333	15.3293	0.259724	293.923
SLC6A18	2	0	2	3	13	16	0.109405	3.83479	0.427336	16.3342
CNGA2	3	0	3	35	0	35	0.117769	2.63013	0.516952	8.35802
AGTR2	2	0	2	17	0	17	0.119817	3.60882	0.404057	15.2264
CHM	1	0	1	3	0	3	0.120532	10.2198	0.194583	127.192
CLIC2	1	0	1	3	0	3	0.120532	10.2198	0.194583	127.192
FGF13	1	0	1	3	0	3	0.120532	10.2198	0.194583	127.192
GLA	1	0	1	3	0	3	0.120532	10.2198	0.194583	127.192
KIAA1210	1	0	1	3	0	3	0.120532	10.2198	0.194583	127.192
NLGN4X	1	0	1	3	0	3	0.120532	10.2198	0.194583	127.192
STK26	1	0	1	2	1	3	0.120532	10.2198	0.194583	127.192
GANC	0	1	1	0	3	3	0.120532	10.2198	0.194583	127.192
GYG1	0	1	1	0	3	3	0.120532	10.2198	0.194583	127.192
MAN2B1	0	1	1	0	3	3	0.120532	10.2198	0.194583	127.192
MYH6	0	1	1	0	3	3	0.120532	10.2198	0.194583	127.192
OR4S2	0	1	1	2	1	3	0.120532	10.2198	0.194583	127.192
TRIM46	0	1	1	0	3	3	0.120532	10.2198	0.194583	127.192
ABCA3	1	0	1	0	4	4	0.148324	7.66703	0.155565	77.5079
CYBB	1	0	1	4	0	4	0.148324	7.66703	0.155565	77.5079
GABRA3	1	0	1	4	0	4	0.148324	7.66703	0.155565	77.5079
ITGB1BP2	1	0	1	4	0	4	0.148324	7.66703	0.155565	77.5079
MED14	1	0	1	4	0	4	0.148324	7.66703	0.155565	77.5079
ACCS	0	1	1	0	4	4	0.148324	7.66703	0.155565	77.5079
ANK1	0	1	1	0	4	4	0.148324	7.66703	0.155565	77.5079
DBT	0	1	1	0	4	4	0.148324	7.66703	0.155565	77.5079
MATN3	0	1	1	0	4	4	0.148324	7.66703	0.155565	77.5079
PLD4	0	1	1	0	4	4	0.148324	7.66703	0.155565	77.5079
DIAPH2	1	0	1	5	0	5	0.175238	6.13233	0.12958	54.856
GLUD2	1	0	1	2	3	5	0.175238	6.13233	0.12958	54.856
GPR34	1	0	1	5	0	5	0.175238	6.13233	0.12958	54.856
HUWE1	1	0	1	5	0	5	0.175238	6.13233	0.12958	54.856
ALLC	0	1	1	0	5	5	0.175238	6.13233	0.12958	54.856
CNGB3	0	1	1	0	5	5	0.175238	6.13233	0.12958	54.856
DLX3	0	1	1	0	5	5	0.175238	6.13233	0.12958	54.856
ERCC6	0	1	1	0	5	5	0.175238	6.13233	0.12958	54.856
KLHL40	0	1	1	0	5	5	0.175238	6.13233	0.12958	54.856
TRPC3	0	1	1	0	5	5	0.175238	6.13233	0.12958	54.856
ZCCHC2	0	1	1	0	5	5	0.175238	6.13233	0.12958	54.856
ARX	1	0	1	6	0	6	0.201303	5.10947	0.111032	42.1831
GPR1	0	1	1	0	6	6	0.201303	5.10947	0.111032	42.1831
PALD1	0	1	1	0	6	6	0.201303	5.10947	0.111032	42.1831
CCDC22	1	0	1	7	0	7	0.226544	4.37981	0.0971292	34.1363
GABRE	1	0	1	7	0	7	0.226544	4.37981	0.0971292	34.1363
GLRA4	1	0	1	7	0	7	0.226544	4.37981	0.0971292	34.1363
GASK1A	0	1	1	0	7	7	0.226544	4.37981	0.0971292	34.1363
RTKN2	0	1	1	0	7	7	0.226544	4.37981	0.0971292	34.1363
VPS13A	0	1	1	0	7	7	0.226544	4.37981	0.0971292	34.1363
ATP7A	2	0	2	27	0	27	0.232963	2.27197	0.261559	9.05286
ZNRF1	0	2	2	0	28	28	0.24475	2.19067	0.252647	8.70037
UTRN	0	1	1	1	7	8	0.250988	3.83287	0.08632	28.603
MAP7D2	0	1	1	9	0	9	0.274661	3.40669	0.0776753	24.6159
AWAT1	1	0	1	10	0	10	0.297585	3.06596	0.0706043	21.5765
POLA1	1	0	1	10	0	10	0.297585	3.06596	0.0706043	21.5765
CA5B	1	0	1	11	0	11	0.319785	2.7872	0.0647129	19.1979
CACNA1F	2	0	2	36	0	36	0.338813	1.70355	0.198517	6.62792
ARHGEF6	1	0	1	12	0	12	0.341285	2.55497	0.0597288	17.2859
CLCN5	1	0	1	12	0	12	0.341285	2.55497	0.0597288	17.2859
NME2	0	1	1	0	12	12	0.341285	2.55497	0.0597288	17.2859
ABCD1	1	0	1	13	0	13	0.362105	2.35832	0.0554574	15.7168
DNAH3	0	1	1	0	13	13	0.362105	2.35832	0.0554574	15.7168
PLEKHA8	0	1	1	0	14	14	0.382267	2.18985	0.051756	14.407
NPR3	0	1	1	0	16	16	0.420702	1.91606	0.0456605	12.3463
FLNA	3	0	3	57	0	57	0.440146	1.61422	0.322976	4.97011
SOX10	0	1	1	0	18	18	0.456747	1.70307	0.0408491	10.7997
HTR3C	0	1	1	0	19	19	0.47392	1.61339	0.0388045	10.1614
COL4A5	1	0	1	20	0	20	0.49055	1.53267	0.0369547	9.59362
GABRQ	1	0	1	23	0	23	0.537355	1.3327	0.0323308	8.21932
GUCY2F	1	0	1	24	0	24	0.551981	1.27714	0.0310362	7.84281
ATIC	0	1	1	0	25	25	0.566146	1.22603	0.0298413	7.50006
COL4A6	1	0	1	27	0	27	0.593146	1.13517	0.0277076	6.89688
BEST3	0	2	2	0	53	53	0.693032	1.15671	0.136384	4.39754
SERPINI2	0	2	2	0	55	55	0.701667	1.1146	0.131544	4.22986
DMD	1	0	1	37	0	37	1	0.828188	0.0204091	4.91694
TENM1	1	0	1	33	0	33	1	0.928655	0.0228131	5.55578

## Sheet: nsCHD_vs_controls
Gene	n_hom_cases	n_chet_cases	n_combined_cases	n_hom_controls	n_chet_controls	n_combined_controls	pvalue	odds_ratio	ci_lower_95	ci_upper_95
FAM13B	0	2	2	0	0	0	0.00256395	#NUM!	3.52124	#NUM!
NOTCH1	0	2	2	0	1	1	0.00743234	37.5107	1.95212	2176.28
BMP15	3	0	3	6	0	6	0.00865526	9.38235	1.51728	43.9352
GLRA4	3	0	3	7	0	7	0.0119031	8.04293	1.34103	35.265
HEATR5A	0	2	2	0	2	2	0.0143654	18.748	1.35902	258.1
CDKL5	2	0	2	3	0	3	0.0231416	12.5038	1.04395	109.401
EFHC2	1	0	1	0	0	0	0.0506454	#NUM!	0.480644	#NUM!
ADCY7	0	1	1	0	0	0	0.0506454	#NUM!	0.480644	#NUM!
CDAN1	0	1	1	0	0	0	0.0506454	#NUM!	0.480644	#NUM!
FAM71D	0	1	1	0	0	0	0.0506454	#NUM!	0.480644	#NUM!
KIF13A	0	1	1	0	0	0	0.0506454	#NUM!	0.480644	#NUM!
PAH	0	1	1	0	0	0	0.0506454	#NUM!	0.480644	#NUM!
XRN1	0	1	1	0	0	0	0.0506454	#NUM!	0.480644	#NUM!
C1GALT1C1	1	0	1	0	0	0	0.0506454	#NUM!	0.480644	#NUM!
KRT4	1	0	1	0	0	0	0.0506454	#NUM!	0.480644	#NUM!
MBNL3	1	0	1	0	0	0	0.0506454	#NUM!	0.480644	#NUM!
OPRK1	1	0	1	0	0	0	0.0506454	#NUM!	0.480644	#NUM!
PAPSS2	1	0	1	0	0	0	0.0506454	#NUM!	0.480644	#NUM!
RDH12	1	0	1	0	0	0	0.0506454	#NUM!	0.480644	#NUM!
SETX	1	0	1	0	0	0	0.0506454	#NUM!	0.480644	#NUM!
SLC4A7	1	0	1	0	0	0	0.0506454	#NUM!	0.480644	#NUM!
TIMM17B	1	0	1	0	0	0	0.0506454	#NUM!	0.480644	#NUM!
ABHD12	0	1	1	0	0	0	0.0506454	#NUM!	0.480644	#NUM!
ACP6	0	1	1	0	0	0	0.0506454	#NUM!	0.480644	#NUM!
ACYP2	0	1	1	0	0	0	0.0506454	#NUM!	0.480644	#NUM!
AHNAK	0	1	1	0	0	0	0.0506454	#NUM!	0.480644	#NUM!
ALDH2	0	1	1	0	0	0	0.0506454	#NUM!	0.480644	#NUM!
ANGPTL2	0	1	1	0	0	0	0.0506454	#NUM!	0.480644	#NUM!
ATP2B2	0	1	1	0	0	0	0.0506454	#NUM!	0.480644	#NUM!
AXDND1	0	1	1	0	0	0	0.0506454	#NUM!	0.480644	#NUM!
B3GALT6	0	1	1	0	0	0	0.0506454	#NUM!	0.480644	#NUM!
BACH2	0	1	1	0	0	0	0.0506454	#NUM!	0.480644	#NUM!
CACNA1C	0	1	1	0	0	0	0.0506454	#NUM!	0.480644	#NUM!
CAMSAP1	0	1	1	0	0	0	0.0506454	#NUM!	0.480644	#NUM!
CAPN13	0	1	1	0	0	0	0.0506454	#NUM!	0.480644	#NUM!
CAV2	0	1	1	0	0	0	0.0506454	#NUM!	0.480644	#NUM!
CCDC81	0	1	1	0	0	0	0.0506454	#NUM!	0.480644	#NUM!
CCNB1IP1	0	1	1	0	0	0	0.0506454	#NUM!	0.480644	#NUM!
CDH3	0	1	1	0	0	0	0.0506454	#NUM!	0.480644	#NUM!
CEP350	0	1	1	0	0	0	0.0506454	#NUM!	0.480644	#NUM!
CES3	0	1	1	0	0	0	0.0506454	#NUM!	0.480644	#NUM!
CGNL1	0	1	1	0	0	0	0.0506454	#NUM!	0.480644	#NUM!
CHST1	0	1	1	0	0	0	0.0506454	#NUM!	0.480644	#NUM!
CRPPA	0	1	1	0	0	0	0.0506454	#NUM!	0.480644	#NUM!
DPYSL3	0	1	1	0	0	0	0.0506454	#NUM!	0.480644	#NUM!
ENTPD4	0	1	1	0	0	0	0.0506454	#NUM!	0.480644	#NUM!
EPHA8	0	1	1	0	0	0	0.0506454	#NUM!	0.480644	#NUM!
ERBIN	0	1	1	0	0	0	0.0506454	#NUM!	0.480644	#NUM!
ERCC4	0	1	1	0	0	0	0.0506454	#NUM!	0.480644	#NUM!
EXOC3	0	1	1	0	0	0	0.0506454	#NUM!	0.480644	#NUM!
FBXO4	0	1	1	0	0	0	0.0506454	#NUM!	0.480644	#NUM!
FGF3	0	1	1	0	0	0	0.0506454	#NUM!	0.480644	#NUM!
FIGN	0	1	1	0	0	0	0.0506454	#NUM!	0.480644	#NUM!
FLT4	0	1	1	0	0	0	0.0506454	#NUM!	0.480644	#NUM!
GFOD2	0	1	1	0	0	0	0.0506454	#NUM!	0.480644	#NUM!
GNE	0	1	1	0	0	0	0.0506454	#NUM!	0.480644	#NUM!
GPD1	0	1	1	0	0	0	0.0506454	#NUM!	0.480644	#NUM!
GUCA1B	0	1	1	0	0	0	0.0506454	#NUM!	0.480644	#NUM!
HABP2	0	1	1	0	0	0	0.0506454	#NUM!	0.480644	#NUM!
IDH3B	0	1	1	0	0	0	0.0506454	#NUM!	0.480644	#NUM!
INO80	0	1	1	0	0	0	0.0506454	#NUM!	0.480644	#NUM!
KANSL2	0	1	1	0	0	0	0.0506454	#NUM!	0.480644	#NUM!
KCTD4	0	1	1	0	0	0	0.0506454	#NUM!	0.480644	#NUM!
KRT10	0	1	1	0	0	0	0.0506454	#NUM!	0.480644	#NUM!
KRT35	0	1	1	0	0	0	0.0506454	#NUM!	0.480644	#NUM!
LAMB1	0	1	1	0	0	0	0.0506454	#NUM!	0.480644	#NUM!
LIG3	0	1	1	0	0	0	0.0506454	#NUM!	0.480644	#NUM!
LMTK2	0	1	1	0	0	0	0.0506454	#NUM!	0.480644	#NUM!
LRRC40	0	1	1	0	0	0	0.0506454	#NUM!	0.480644	#NUM!
MAST2	0	1	1	0	0	0	0.0506454	#NUM!	0.480644	#NUM!
MPHOSPH6	0	1	1	0	0	0	0.0506454	#NUM!	0.480644	#NUM!
MYBPC2	0	1	1	0	0	0	0.0506454	#NUM!	0.480644	#NUM!
MYO10	0	1	1	0	0	0	0.0506454	#NUM!	0.480644	#NUM!
MYRF	0	1	1	0	0	0	0.0506454	#NUM!	0.480644	#NUM!
NEUROD6	0	1	1	0	0	0	0.0506454	#NUM!	0.480644	#NUM!
OR10V1	0	1	1	0	0	0	0.0506454	#NUM!	0.480644	#NUM!
PAXIP1	0	1	1	0	0	0	0.0506454	#NUM!	0.480644	#NUM!
PCBP4	0	1	1	0	0	0	0.0506454	#NUM!	0.480644	#NUM!
PCDH8	0	1	1	0	0	0	0.0506454	#NUM!	0.480644	#NUM!
PCYT1A	0	1	1	0	0	0	0.0506454	#NUM!	0.480644	#NUM!
PGC	0	1	1	0	0	0	0.0506454	#NUM!	0.480644	#NUM!
PLAU	0	1	1	0	0	0	0.0506454	#NUM!	0.480644	#NUM!
PNLIPRP2	0	1	1	0	0	0	0.0506454	#NUM!	0.480644	#NUM!
PNPT1	0	1	1	0	0	0	0.0506454	#NUM!	0.480644	#NUM!
POLR3B	0	1	1	0	0	0	0.0506454	#NUM!	0.480644	#NUM!
PPP1R32	0	1	1	0	0	0	0.0506454	#NUM!	0.480644	#NUM!
PTH	0	1	1	0	0	0	0.0506454	#NUM!	0.480644	#NUM!
RAD54L	0	1	1	0	0	0	0.0506454	#NUM!	0.480644	#NUM!
RIOK2	0	1	1	0	0	0	0.0506454	#NUM!	0.480644	#NUM!
ROBO4	0	1	1	0	0	0	0.0506454	#NUM!	0.480644	#NUM!
RRBP1	0	1	1	0	0	0	0.0506454	#NUM!	0.480644	#NUM!
RXRA	0	1	1	0	0	0	0.0506454	#NUM!	0.480644	#NUM!
SEMA6C	0	1	1	0	0	0	0.0506454	#NUM!	0.480644	#NUM!
SLC44A2	0	1	1	0	0	0	0.0506454	#NUM!	0.480644	#NUM!
SLC45A3	0	1	1	0	0	0	0.0506454	#NUM!	0.480644	#NUM!
SLF1	0	1	1	0	0	0	0.0506454	#NUM!	0.480644	#NUM!
SMTN	0	1	1	0	0	0	0.0506454	#NUM!	0.480644	#NUM!
SP6	0	1	1	0	0	0	0.0506454	#NUM!	0.480644	#NUM!
SPATA6	0	1	1	0	0	0	0.0506454	#NUM!	0.480644	#NUM!
SPINK8	0	1	1	0	0	0	0.0506454	#NUM!	0.480644	#NUM!
SPTAN1	0	1	1	0	0	0	0.0506454	#NUM!	0.480644	#NUM!
ST6GALNAC5	0	1	1	0	0	0	0.0506454	#NUM!	0.480644	#NUM!
STRAP	0	1	1	0	0	0	0.0506454	#NUM!	0.480644	#NUM!
SVOPL	0	1	1	0	0	0	0.0506454	#NUM!	0.480644	#NUM!
TARBP1	0	1	1	0	0	0	0.0506454	#NUM!	0.480644	#NUM!
TENT2	0	1	1	0	0	0	0.0506454	#NUM!	0.480644	#NUM!
TMEM120B	0	1	1	0	0	0	0.0506454	#NUM!	0.480644	#NUM!
TMTC1	0	1	1	0	0	0	0.0506454	#NUM!	0.480644	#NUM!
TOX	0	1	1	0	0	0	0.0506454	#NUM!	0.480644	#NUM!
TP53TG5	0	1	1	0	0	0	0.0506454	#NUM!	0.480644	#NUM!
TRIM45	0	1	1	0	0	0	0.0506454	#NUM!	0.480644	#NUM!
TRMT10B	0	1	1	0	0	0	0.0506454	#NUM!	0.480644	#NUM!
TSPAN12	0	1	1	0	0	0	0.0506454	#NUM!	0.480644	#NUM!
TXNDC12	0	1	1	0	0	0	0.0506454	#NUM!	0.480644	#NUM!
VSIG1	0	1	1	0	0	0	0.0506454	#NUM!	0.480644	#NUM!
WDR89	0	1	1	0	0	0	0.0506454	#NUM!	0.480644	#NUM!
WFS1	0	1	1	0	0	0	0.0506454	#NUM!	0.480644	#NUM!
XKR7	0	1	1	0	0	0	0.0506454	#NUM!	0.480644	#NUM!
ZSCAN29	0	1	1	0	0	0	0.0506454	#NUM!	0.480644	#NUM!
TBC1D8B	2	0	2	7	0	7	0.0728248	5.35915	0.542912	28.1719
GLRA2	1	0	1	1	0	1	0.0987269	18.7407	0.238796	1452.4
NLGN3	1	0	1	1	0	1	0.0987269	18.7407	0.238796	1452.4
DECR1	0	1	1	0	1	1	0.0987269	18.7407	0.238796	1452.4
PRSS23	0	1	1	0	1	1	0.0987269	18.7407	0.238796	1452.4
ROBO1	0	1	1	0	1	1	0.0987269	18.7407	0.238796	1452.4
ACSL4	1	0	1	1	0	1	0.0987269	18.7407	0.238796	1452.4
ASB12	1	0	1	1	0	1	0.0987269	18.7407	0.238796	1452.4
ATP6AP1	1	0	1	1	0	1	0.0987269	18.7407	0.238796	1452.4
DLG3	1	0	1	1	0	1	0.0987269	18.7407	0.238796	1452.4
FAM122C	1	0	1	1	0	1	0.0987269	18.7407	0.238796	1452.4
GPR173	1	0	1	1	0	1	0.0987269	18.7407	0.238796	1452.4
IL1RAPL2	1	0	1	1	0	1	0.0987269	18.7407	0.238796	1452.4
MAGIX	1	0	1	1	0	1	0.0987269	18.7407	0.238796	1452.4
MAMLD1	1	0	1	1	0	1	0.0987269	18.7407	0.238796	1452.4
NHS	1	0	1	0	1	1	0.0987269	18.7407	0.238796	1452.4
PABPC5	1	0	1	1	0	1	0.0987269	18.7407	0.238796	1452.4
PDK3	1	0	1	1	0	1	0.0987269	18.7407	0.238796	1452.4
PIGA	1	0	1	1	0	1	0.0987269	18.7407	0.238796	1452.4
RADX	1	0	1	1	0	1	0.0987269	18.7407	0.238796	1452.4
SLITRK4	1	0	1	1	0	1	0.0987269	18.7407	0.238796	1452.4
UPF3B	1	0	1	1	0	1	0.0987269	18.7407	0.238796	1452.4
ABCA13	0	1	1	0	1	1	0.0987269	18.7407	0.238796	1452.4
ACE	0	1	1	0	1	1	0.0987269	18.7407	0.238796	1452.4
ADORA2B	0	1	1	0	1	1	0.0987269	18.7407	0.238796	1452.4
AIFM2	0	1	1	0	1	1	0.0987269	18.7407	0.238796	1452.4
ALDH3A2	0	1	1	0	1	1	0.0987269	18.7407	0.238796	1452.4
ALK	0	1	1	0	1	1	0.0987269	18.7407	0.238796	1452.4
ANK2	0	1	1	0	1	1	0.0987269	18.7407	0.238796	1452.4
AP1B1	0	1	1	0	1	1	0.0987269	18.7407	0.238796	1452.4
AP1G2	0	1	1	0	1	1	0.0987269	18.7407	0.238796	1452.4
ATG4D	0	1	1	0	1	1	0.0987269	18.7407	0.238796	1452.4
DGKB	0	1	1	0	1	1	0.0987269	18.7407	0.238796	1452.4
DST	0	1	1	0	1	1	0.0987269	18.7407	0.238796	1452.4
FBN2	0	1	1	0	1	1	0.0987269	18.7407	0.238796	1452.4
GAK	0	1	1	1	0	1	0.0987269	18.7407	0.238796	1452.4
IGSF10	0	1	1	0	1	1	0.0987269	18.7407	0.238796	1452.4
ILVBL	0	1	1	0	1	1	0.0987269	18.7407	0.238796	1452.4
INSYN2A	0	1	1	0	1	1	0.0987269	18.7407	0.238796	1452.4
ITGB4	0	1	1	0	1	1	0.0987269	18.7407	0.238796	1452.4
KIAA0930	0	1	1	0	1	1	0.0987269	18.7407	0.238796	1452.4
LOXL3	0	1	1	1	0	1	0.0987269	18.7407	0.238796	1452.4
LRBA	0	1	1	0	1	1	0.0987269	18.7407	0.238796	1452.4
OR4C6	0	1	1	0	1	1	0.0987269	18.7407	0.238796	1452.4
PCBD1	0	1	1	0	1	1	0.0987269	18.7407	0.238796	1452.4
QRSL1	0	1	1	0	1	1	0.0987269	18.7407	0.238796	1452.4
QTRT2	0	1	1	0	1	1	0.0987269	18.7407	0.238796	1452.4
RCBTB2	0	1	1	0	1	1	0.0987269	18.7407	0.238796	1452.4
SLC4A1AP	0	1	1	0	1	1	0.0987269	18.7407	0.238796	1452.4
TF	0	1	1	0	1	1	0.0987269	18.7407	0.238796	1452.4
USH2A	0	1	1	0	1	1	0.0987269	18.7407	0.238796	1452.4
RYR1	0	2	2	0	9	9	0.104121	4.16808	0.437993	20.1524
XPNPEP2	2	0	2	10	0	10	0.1209	3.75088	0.399413	17.624
CNGA2	4	0	4	35	0	35	0.1335	2.14415	0.553142	6.00373
BAZ2A	0	1	1	0	2	2	0.144374	9.37539	0.158858	180.025
CD40LG	1	0	1	2	0	2	0.144374	9.37539	0.158858	180.025
CENPI	1	0	1	2	0	2	0.144374	9.37539	0.158858	180.025
ITGA11	1	0	1	1	1	2	0.144374	9.37539	0.158858	180.025
KLHL15	1	0	1	2	0	2	0.144374	9.37539	0.158858	180.025
LPAR4	1	0	1	2	0	2	0.144374	9.37539	0.158858	180.025
MYH3	1	0	1	0	2	2	0.144374	9.37539	0.158858	180.025
NKRF	1	0	1	2	0	2	0.144374	9.37539	0.158858	180.025
WDR45	1	0	1	2	0	2	0.144374	9.37539	0.158858	180.025
CACNA1H	0	1	1	0	2	2	0.144374	9.37539	0.158858	180.025
CAPN2	0	1	1	0	2	2	0.144374	9.37539	0.158858	180.025
COL19A1	0	1	1	0	2	2	0.144374	9.37539	0.158858	180.025
FAM53B	0	1	1	0	2	2	0.144374	9.37539	0.158858	180.025
FCSK	0	1	1	0	2	2	0.144374	9.37539	0.158858	180.025
GALNT12	0	1	1	0	2	2	0.144374	9.37539	0.158858	180.025
ITPKC	0	1	1	0	2	2	0.144374	9.37539	0.158858	180.025
MYO15A	0	1	1	0	2	2	0.144374	9.37539	0.158858	180.025
PRXL2A	0	1	1	0	2	2	0.144374	9.37539	0.158858	180.025
SALL4	0	1	1	0	2	2	0.144374	9.37539	0.158858	180.025
TGS1	0	1	1	0	2	2	0.144374	9.37539	0.158858	180.025
THSD7B	0	1	1	0	2	2	0.144374	9.37539	0.158858	180.025
TMEM67	0	1	1	0	2	2	0.144374	9.37539	0.158858	180.025
SLC22A25	0	2	2	1	12	13	0.174422	2.88532	0.315938	12.7561
F8	3	0	3	26	0	26	0.179752	2.16429	0.418979	7.07035
CLIC2	1	0	1	3	0	3	0.187711	6.24987	0.119015	77.8658
OR4S2	1	0	1	2	1	3	0.187711	6.24987	0.119015	77.8658
MORC4	1	0	1	3	0	3	0.187711	6.24987	0.119015	77.8658
OCRL	1	0	1	3	0	3	0.187711	6.24987	0.119015	77.8658
RTL9	1	0	1	3	0	3	0.187711	6.24987	0.119015	77.8658
UPRT	1	0	1	3	0	3	0.187711	6.24987	0.119015	77.8658
USP9X	1	0	1	3	0	3	0.187711	6.24987	0.119015	77.8658
ACTBL2	0	1	1	0	3	3	0.187711	6.24987	0.119015	77.8658
C11orf74	0	1	1	0	3	3	0.187711	6.24987	0.119015	77.8658
COL14A1	0	1	1	0	3	3	0.187711	6.24987	0.119015	77.8658
ECM1	0	1	1	0	3	3	0.187711	6.24987	0.119015	77.8658
FBXL19	0	1	1	0	3	3	0.187711	6.24987	0.119015	77.8658
FLNB	0	1	1	0	3	3	0.187711	6.24987	0.119015	77.8658
PFKM	0	1	1	0	3	3	0.187711	6.24987	0.119015	77.8658
PON1	0	1	1	0	3	3	0.187711	6.24987	0.119015	77.8658
SLC16A3	0	1	1	0	3	3	0.187711	6.24987	0.119015	77.8658
STAB2	0	1	1	0	3	3	0.187711	6.24987	0.119015	77.8658
PGK1	2	0	2	14	0	14	0.193009	2.6793	0.295362	11.6782
RS1	2	0	2	15	0	15	0.211832	2.5005	0.277309	10.7594
ABCB7	1	0	1	4	0	4	0.228853	4.68705	0.0951497	47.42
GPR119	1	0	1	4	0	4	0.228853	4.68705	0.0951497	47.42
GYG2	1	0	1	4	0	4	0.228853	4.68705	0.0951497	47.42
ITIH6	1	0	1	4	0	4	0.228853	4.68705	0.0951497	47.42
POF1B	1	0	1	4	0	4	0.228853	4.68705	0.0951497	47.42
SEPT6	1	0	1	4	0	4	0.228853	4.68705	0.0951497	47.42
EFHC1	0	1	1	0	4	4	0.228853	4.68705	0.0951497	47.42
LAMA3	0	1	1	0	4	4	0.228853	4.68705	0.0951497	47.42
MALRD1	0	1	1	0	4	4	0.228853	4.68705	0.0951497	47.42
OAS3	0	1	1	0	4	4	0.228853	4.68705	0.0951497	47.42
PSEN1	0	1	1	0	4	4	0.228853	4.68705	0.0951497	47.42
PHEX	2	0	2	16	0	16	0.230818	2.34433	0.261332	9.98022
PLXNA3	2	0	2	16	0	16	0.230818	2.34433	0.261332	9.98022
AGTR2	2	0	2	17	0	17	0.249904	2.20618	0.247095	9.30292
DIAPH2	1	0	1	5	0	5	0.267912	3.74973	0.0792562	33.5333
CNGB3	0	1	1	0	5	5	0.267912	3.74973	0.0792562	33.5333
EDA	1	0	1	5	0	5	0.267912	3.74973	0.0792562	33.5333
MAGT1	1	0	1	5	0	5	0.267912	3.74973	0.0792562	33.5333
STS	1	0	1	5	0	5	0.267912	3.74973	0.0792562	33.5333
XK	1	0	1	5	0	5	0.267912	3.74973	0.0792562	33.5333
ADAMTS1	0	1	1	0	5	5	0.267912	3.74973	0.0792562	33.5333
CDK5RAP2	0	1	1	0	5	5	0.267912	3.74973	0.0792562	33.5333
COL17A1	0	1	1	0	5	5	0.267912	3.74973	0.0792562	33.5333
COMMD3	0	1	1	0	5	5	0.267912	3.74973	0.0792562	33.5333
LMTK3	0	1	1	0	5	5	0.267912	3.74973	0.0792562	33.5333
ERCC6L	1	0	1	6	0	6	0.304994	3.12492	0.0679119	25.7566
SRPX	1	0	1	6	0	6	0.304994	3.12492	0.0679119	25.7566
AADACL4	0	1	1	0	6	6	0.304994	3.12492	0.0679119	25.7566
CACNA1B	0	1	1	0	6	6	0.304994	3.12492	0.0679119	25.7566
ENTPD2	0	1	1	0	6	6	0.304994	3.12492	0.0679119	25.7566
ATRX	1	0	1	7	0	7	0.340198	2.6786	0.0594082	20.8617
P2RY4	1	0	1	7	0	7	0.340198	2.6786	0.0594082	20.8617
ERN2	0	1	1	0	7	7	0.340198	2.6786	0.0594082	20.8617
VPS13A	0	1	1	0	7	7	0.340198	2.6786	0.0594082	20.8617
CHST7	1	0	1	7	0	7	0.340198	2.6786	0.0594082	20.8617
MID2	1	0	1	7	0	7	0.340198	2.6786	0.0594082	20.8617
TKTL1	1	0	1	7	0	7	0.340198	2.6786	0.0594082	20.8617
CFAP58	0	1	1	0	7	7	0.340198	2.6786	0.0594082	20.8617
HGSNAT	0	1	1	0	7	7	0.340198	2.6786	0.0594082	20.8617
TGFB1I1	0	1	1	0	7	7	0.340198	2.6786	0.0594082	20.8617
EFCAB8	0	1	1	0	8	8	0.373619	2.34377	0.0527968	17.4909
TKFC	0	1	1	0	8	8	0.373619	2.34377	0.0527968	17.4909
CAPN6	1	0	1	9	0	9	0.405349	2.0832	0.0475094	15.0419
CYSLTR1	1	0	1	9	0	9	0.405349	2.0832	0.0475094	15.0419
MTR	0	1	1	0	10	10	0.435471	1.87492	0.0431844	13.1864
CACNA1F	3	0	3	36	0	36	0.447984	1.56275	0.307701	4.95138
GPM6B	1	0	1	11	0	11	0.464069	1.70436	0.039581	11.7337
ARHGEF6	1	0	1	12	0	12	0.491218	1.56229	0.0365326	10.57
CLCN5	1	0	1	12	0	12	0.491218	1.56229	0.0365326	10.57
HEPH	1	0	1	12	0	12	0.491218	1.56229	0.0365326	10.57
BEST3	0	1	1	0	53	53	0.526244	0.353418	0.00878335	2.05811
PCDH19	1	0	1	14	0	14	0.541462	1.33907	0.031656	8.80915
TTN	0	1	1	0	15	15	0.564692	1.24977	0.0296753	8.13029
ADGRG4	1	0	1	17	0	17	0.607683	1.10269	0.0263746	7.04311
COL4A6	2	0	2	27	0	27	0.657227	1.38882	0.159985	5.53182
SERPINI2	0	3	3	0	55	55	0.769087	1.02249	0.204447	3.15202
ATP7A	1	0	1	27	0	27	1	0.694135	0.016947	4.21528
DMD	2	0	2	37	0	37	1	1.01326	0.118238	3.93217
FLNA	3	0	3	57	0	57	1	0.986568	0.197469	3.03587
GABRQ	1	0	1	23	0	23	1	0.814928	0.0197748	5.02279
GUCY2F	1	0	1	24	0	24	1	0.780955	0.018983	4.79334
PHKA1	1	0	1	27	0	27	1	0.694135	0.016947	4.21528
CELSR3	0	2	2	0	39	39	1	0.961256	0.11238	3.71709
ARSF	1	0	1	19	0	19	1	0.98658	0.0237344	6.21095
ATP11C	1	0	1	22	0	22	1	0.85199	0.0206355	5.27501
NOX1	1	0	1	27	0	27	1	0.694135	0.016947	4.21528
PHKA2	1	0	1	19	0	19	1	0.98658	0.0237344	6.21095
CHRNA4	0	1	1	0	22	22	1	0.85199	0.0206355	5.27501
PNLDC1	0	1	1	0	26	26	1	0.720849	0.0175754	4.39151
