# Supplementary material for: Assessing the contribution of rare variants to congenital heart disease through a large-scale case-control exome study
Source: NPJ Genom Med. 2026 Jun 2;11:30. doi: 10.1038/s41525-026-00582-z (PMC13230774; doi:10.1038/s41525-026-00582-z)
Supplement: Supplementary file 7 — Supplementary_Data_6_Top_Genes [file 41525_2026_582_MOESM7_ESM.xlsx]

## Sheet: Info
Supplementary Data 6. Individual and variant-level information for rare protein-altering variants in prioritized CHD genes
Sheet A (SA): Carrier-level information
Column	Description
biid	Internal study identifier for the proband (blinded individual ID).
gene	HGNC gene symbol in which the variant occurs.
vid	Variant identifier formatted as chromosome:position:reference:alternate (GRCh38).
csq	Variant consequence class used in burden analyses (hcLOF = high-confidence loss-of-function; missC = constrained/damaging missense).
Syndromic_status	CHD phenotype group of the proband: sCHD (syndromic) or nsCHD (non-syndromic).
Phenotypes_cardiac	Proband cardiac phenotype(s)
Sheet B (SB): Variant-level annotation
Column	Description
vid	Genomic variant identifier (chromosome:position:reference:alternate).
SYMBOL	HGNC gene symbol.
Consequence	VEP-predicted functional consequence (e.g., missense_variant, frameshift_variant, stop_gained).
cohort_af	Allele frequency of the variant in the study cohort (cases + controls).
gnomad_exome_af	Allele frequency in gnomAD v2 exome dataset.
gnomad_genomes_af	Allele frequency in gnomAD v3 genome dataset.
vep.MVP_score	MVP missense pathogenicity prediction score.
vep.REVEL_score	REVEL ensemble pathogenicity score for missense variants.
vep.MPC_score	MPC score (missense constraint–based pathogenicity).
vep.CADD_PHRED	CADD PHRED-scaled pathogenicity score.
Amino_acids	Reference and alternative amino acids (e.g., R/Q).
DOMAINS	Protein domain annotations (Pfam, SMART, Gene3D, PROSITE, CDD, PANTHER, etc.).
ENSP	Ensembl protein ID corresponding to the affected transcript.
EXON	Exon number and total exons for the annotated transcript (e.g., 5/8).
Feature	Ensembl transcript identifier (ENST).
Feature_type	Type of annotated feature (typically Transcript).
Gene	Ensembl gene identifier (ENSG).
HGNC_ID	HGNC numeric identifier for the gene.
HGVSc	HGVS cDNA notation of the variant.
HGVSp	HGVS protein notation describing amino-acid consequence.
HIGH_INF_POS	Indicator of a VEP-defined high-information position (where applicable).
IMPACT	VEP qualitative impact category (HIGH, MODERATE, etc.).
LoF	LoFTEE classification for predicted loss-of-function variants (HC = high-confidence).
LoF_info	LoFTEE QC annotations and flags related to the LoF classification.
SWISSPROT	UniProt/Swiss-Prot canonical protein accession.
UNIPARC	UniParc accession ID.
VARIANT_CLASS	Variant class (e.g., SNV, insertion, deletion).
Phenotypes_cardiac	Cardiac phenotype terms for the proband, pipe-delimited. Sourced from Supplementary Data 1 (cohort metadata).

## Sheet: SA-sample-genotype
biid	gene	vid	csq	Syndromic_status	Phenotypes_cardiac
BIID_1002801	BCOR	chrX:40062980:TGGTGCGCA:T	hcLOF	sCHD	Atrial septal defect|Dysplastic pulmonary valve
BIID_1003006	BCOR	chrX:40073756:CTTGT:C	hcLOF	sCHD	Pulmonic stenosis
BIID_1004627	BCOR	chrX:40071058:C:T	hcLOF	sCHD	Abnormal cardiac septum morphology
BIID_1005274	BCOR	chrX:40063646:C:T	hcLOF	sCHD	Atrial septal defect
BIID_1003153	CTCF	chr16:67628550:C:T	missC	sCHD	Atrial septal defect
BIID_1003616	CTCF	chr16:67612016:C:T	missC	sCHD	Secundum atrial septal defect
BIID_1004628	CTCF	chr16:67620743:C:T	missC	sCHD	Ventricular septal defect|Pulmonic stenosis
BIID_1006037	CTCF	chr16:67626624:T:G	missC	sCHD	Double inlet left ventricle
BIID_1005436	FLT4	chr5:180630711:G:A	hcLOF	nsCHD	Tetralogy of Fallot and variants
BIID_1005484	FLT4	chr5:180625984:A:AT	hcLOF	nsCHD	Tetralogy of Fallot and variants
BIID_1006645	FLT4	chr5:180625927:TGA:T	hcLOF	nsCHD	Truncus arteriosus
BIID_1007022	FLT4	chr5:180621110:CTT:C	hcLOF	nsCHD	Tetralogy of Fallot|Bicuspid pulmonary valve
BIID_1007447	FLT4	chr5:180611443:G:A	hcLOF	nsCHD	Tetralogy of Fallot and variants
BIID_1001287	HCAR1	chr12:122730119:T:C	missC	nsCHD	Pulmonic stenosis
BIID_1001443	HCAR1	chr12:122730119:T:C	missC	nsCHD	Pulmonary valvar abnormality
BIID_1006306	HCAR1	chr12:122730119:T:C	missC	nsCHD	Secundum atrial septal defect
BIID_1006414	HCAR1	chr12:122730119:T:C	missC	nsCHD	Tetralogy of Fallot
BIID_1006630	HCAR1	chr12:122730119:T:C	missC	nsCHD	Secundum atrial septal defect
BIID_1006847	HCAR1	chr12:122730119:T:C	missC	nsCHD	Tetralogy of Fallot and variants
BIID_1007026	HCAR1	chr12:122729643:A:G	missC	nsCHD	Tetralogy of Fallot
BIID_1007458	HCAR1	chr12:122730119:T:C	missC	nsCHD	Double outlet right ventricle
BIID_1007858	HCAR1	chr12:122730119:T:C	missC	nsCHD	Tricuspid atresia
BIID_1002349	KAT6A	chr8:41934349:G:A	hcLOF	sCHD	Mitral valve prolapse
BIID_1002658	KAT6A	chr8:41934704:TC:T	hcLOF	sCHD	Pulmonic stenosis
BIID_1002663	KAT6A	chr8:41934164:TAA:T	hcLOF	sCHD	Atrial septal defect|Patent ductus arteriosus
BIID_1003567	KAT6A	chr8:41937262:C:CATCATCTGACT	hcLOF	sCHD	Atrial septal defect
BIID_1002392	KAT6B	chr10:75028711:C:A	hcLOF	sCHD	Atrial septal defect
BIID_1002782	KAT6B	chr10:75028717:G:GA	hcLOF	sCHD	Atrial septal defect
BIID_1005086	KAT6B	chr10:75029144:G:GA	hcLOF	sCHD	Atrial septal defect
BIID_1007668	KAT6B	chr10:75029026:ACT:A	hcLOF	sCHD	Atrial septal defect|Patent ductus arteriosus
BIID_1000921	KMT2A	chr11:118481870:C:T	hcLOF	sCHD	Tetralogy of Fallot|Absence of the pulmonary valve
BIID_1002534	KMT2A	chr11:118506038:CAATCTTTTAATCAA:C	hcLOF	sCHD	Ventricular septal defect
BIID_1002910	KMT2A	chr11:118496349:T:A	hcLOF	sCHD	Patent ductus arteriosus after birth at term
BIID_1003422	KMT2A	chr11:118473565:CCT:C	hcLOF	sCHD	Ventricular septal defect|Patent ductus arteriosus
BIID_1005232	KMT2A	chr11:118481954:AG:A	hcLOF	sCHD	Tetralogy of Fallot
BIID_1005312	KMT2A	chr11:118498483:T:TA	hcLOF	sCHD	Patent ductus arteriosus after birth at term
BIID_1007567	KMT2A	chr11:118503922:C:G	hcLOF	sCHD	Patent ductus arteriosus
BIID_1007713	KMT2A	chr11:118502994:CT:C	hcLOF	sCHD	Persistent left superior vena cava|Right aortic arch with left descending aorta and left ductus arteriosus|Multiple muscular ventricular septal defects
BIID_1000898	NOTCH1	chr9:136497527:TC:T	hcLOF	nsCHD	Coarctation of aorta|Bicuspid aortic valve
BIID_1001629	NOTCH1	chr9:136502459:G:A	hcLOF	nsCHD	Tetralogy of Fallot
BIID_1006002	NOTCH1	chr9:136514538:G:GC	hcLOF	nsCHD	Hypoplastic right heart
BIID_1006055	NOTCH1	chr9:136502340:G:GC	hcLOF	nsCHD	Hypoplastic right heart
BIID_1006187	NOTCH1	chr9:136508238:G:A	hcLOF	nsCHD	Tricuspid atresia
BIID_1006789	NOTCH1	chr9:136499244:G:A	hcLOF	nsCHD	Double outlet right ventricle
BIID_1007396	NOTCH1	chr9:136500563:CT:C	hcLOF	nsCHD	Abnormal aortic valve morphology
BIID_1000979	NSD1	chr5:177210238:GGT:G	hcLOF	sCHD	Secundum atrial septal defect
BIID_1001945	NSD1	chr5:177204211:GT:G	hcLOF	sCHD	Coarctation of aorta|Ventricular septal defect
BIID_1002278	NSD1	chr5:177267714:T:TA	hcLOF	sCHD	Pulmonic stenosis|Bicuspid aortic valve|Dysplastic pulmonary valve|Muscular ventricular septal defect|Patent ductus arteriosus after premature birth|Perimembranous ventricular septal defect
BIID_1002997	NSD1	chr5:177251759:ATG:A	hcLOF	sCHD	Ventricular septal defect|Patent ductus arteriosus
BIID_1003159	NSD1	chr5:177210409:TAGAAC:T	hcLOF	sCHD	Abnormal heart morphology
BIID_1002765	PBX1	chr1:164807552:C:T	missC	sCHD	Patent ductus arteriosus
BIID_1002798	PBX1	chr1:164811996:A:G	missC	sCHD	Patent ductus arteriosus|Right aortic arch with mirror image branching
BIID_1003864	PBX1	chr1:164807544:G:A	missC	sCHD	Patent ductus arteriosus
BIID_1004796	PBX1	chr1:164807544:G:A	missC	sCHD	Patent ductus arteriosus after birth at term
BIID_1005311	PBX1	chr1:164807544:G:A	missC	sCHD	Ventricular septal defect|Atrial septal defect|Supraventricular tachycardia|Interrupted aortic arch
BIID_1007587	PBX1	chr1:164807598:A:G	missC	sCHD	Ventricular septal defect
BIID_1001557	PTPN11	chr12:112477720:A:G	missC	sCHD	Ventricular septal defect|Tricuspid regurgitation|Pulmonic stenosis
BIID_1002002	PTPN11	chr12:112450416:A:G	missC	sCHD	Atrial septal defect
BIID_1002218	PTPN11	chr12:112450395:C:G	missC	sCHD	Abnormal mitral valve morphology|Pulmonic stenosis|Perimembranous ventricular septal defect|Right aortic arch
BIID_1002987	PTPN11	chr12:112454636:A:T	missC	sCHD	Pulmonic stenosis
BIID_1004176	PTPN11	chr12:112477720:A:G	missC	sCHD	Ventricular septal defect
BIID_1004965	PTPN11	chr12:112477719:A:G	missC	sCHD	Pulmonic stenosis
BIID_1005389	PTPN11	chr12:112489084:G:A	missC	sCHD	Pulmonic stenosis
BIID_1006438	PTPN11	chr12:112450508:G:A	missC	sCHD	Secundum atrial septal defect
BIID_1006833	PTPN11	chr12:112489068:C:T	missC	sCHD	Pulmonary arterial abnormality
BIID_1006895	PTPN11	chr12:112446385:A:G	missC	sCHD	Pulmonary arterial abnormality
BIID_1007671	PTPN11	chr12:112477719:A:G	missC	sCHD	Pulmonic stenosis|Right ventricular hypertrophy
BIID_1000227	SHOX2	chr3:158098241:T:C	missC	nsCHD	Aortic valve stenosis|Coarctation of aorta
BIID_1000433	SHOX2	chr3:158099922:A:C	missC	nsCHD	Atrioventricular septal defect
BIID_1004691	SHOX2	chr3:158099918:T:C	missC	nsCHD	Abnormal heart morphology
BIID_1005636	SHOX2	chr3:158098241:T:C	missC	nsCHD	Secundum atrial septal defect
BIID_1005909	SHOX2	chr3:158098250:G:A	missC	nsCHD	Tetralogy of Fallot
BIID_1006156	SHOX2	chr3:158098317:T:C	missC	nsCHD	Tricuspid atresia
BIID_1006633	SHOX2	chr3:158106004:G:C	missC	nsCHD	Coarctation of aorta
BIID_1006673	SHOX2	chr3:158105717:T:C	missC	nsCHD	Hypoplastic right heart
BIID_1006960	SHOX2	chr3:158098095:T:C	missC	nsCHD	Coarctation of aorta
BIID_1007269	SHOX2	chr3:158098269:G:C	missC	nsCHD	Unicuspid aortic valve
BIID_1002953	SMAD4	chr18:51067137:C:T	missC	sCHD	Coarctation of aorta|Multiple muscular ventricular septal defects
BIID_1003178	SMAD4	chr18:51047066:C:T	missC	sCHD	Pulmonic stenosis|Abnormal ventricular septum morphology
BIID_1003325	SMAD4	chr18:51078306:A:G	missC	sCHD	Ventricular septal defect
BIID_1003474	SMAD4	chr18:51078306:A:G	missC	sCHD	Tetralogy of Fallot
BIID_1003538	SMAD4	chr18:51047281:G:A	missC	sCHD	Aortic valve stenosis|Subvalvular aortic stenosis|Aortic root aneurysm|Descending thoracic aorta aneurysm|Aortic tortuosity
BIID_1003691	SMAD4	chr18:51078294:C:T	missC	sCHD	Tetralogy of Fallot
BIID_1003726	SMAD4	chr18:51078294:C:T	missC	sCHD	Ventricular septal defect
BIID_1004890	SMAD4	chr18:51078306:A:G	missC	sCHD	Coarctation of aorta
BIID_1005427	SMAD4	chr18:51047066:C:T	missC	sCHD	Atrial septal defect
BIID_1007662	SMAD4	chr18:51078306:A:G	missC	sCHD	Patent ductus arteriosus
BIID_1007778	SMAD4	chr18:51078306:A:G	missC	sCHD	Patent ductus arteriosus after birth at term
BIID_1001003	TAB2	chr6:149378627:C:T	hcLOF	sCHD	Tricuspid regurgitation
BIID_1002175	TAB2	chr6:149378793:C:G	hcLOF	sCHD	Ventricular septal defect|Aortic valve stenosis
BIID_1003764	TAB2	chr6:149397636:C:T	hcLOF	sCHD	Tricuspid regurgitation
BIID_1004900	TAB2	chr6:149378888:C:T	hcLOF	sCHD	Mitral valve prolapse
BIID_1005423	TAB2	chr6:149379236:C:T	hcLOF	sCHD	Ventricular septal defect

## Sheet: SB-variant-annotation
vid	SYMBOL	Consequence	cohort_af	gnomad_exome_af	gnomad_genomes_af	vep.MVP_score	vep.REVEL_score	vep.MPC_score	vep.CADD_PHRED	Amino_acids	DOMAINS	ENSP	EXON	Feature	Feature_type	Gene	HGNC_ID	HGVSc	HGVSp	HIGH_INF_POS	IMPACT	LoF	LoF_info	SWISSPROT	UNIPARC	VARIANT_CLASS
chr1:164807544:G:A	PBX1	missense_variant	3.0422e-05			0.91004	0.854	2.2975	33	R/Q	Gene3D:1.10.10.60&Pfam:PF00046&PROSITE_profiles:PS50071&PANTHER:PTHR11850&PANTHER:PTHR11850:SF89&SMART:SM00389&Superfamily:SSF46689&CDD:cd00086	ENSP00000356872	5/8	ENST00000367897	Transcript	ENSG00000185630	HGNC:8632	ENST00000367897.5:c.704G>A	ENSP00000356872.1:p.Arg235Gln		MODERATE			P40424	UPI00000000FC	SNV
chr1:164807552:C:T	PBX1	missense_variant	1.014e-05			0.93708	0.797	2.5037	30	R/W	Gene3D:1.10.10.60&Pfam:PF00046&PROSITE_profiles:PS50071&PANTHER:PTHR11850&PANTHER:PTHR11850:SF89&SMART:SM00389&Superfamily:SSF46689&CDD:cd00086	ENSP00000356872	5/8	ENST00000367897	Transcript	ENSG00000185630	HGNC:8632	ENST00000367897.5:c.712C>T	ENSP00000356872.1:p.Arg238Trp		MODERATE			P40424	UPI00000000FC	SNV
chr1:164807598:A:G	PBX1	missense_variant	2.0281e-05			0.98306	0.76	3.3277	25	Y/C	Gene3D:1.10.10.60&Pfam:PF00046&PROSITE_profiles:PS50071&PANTHER:PTHR11850&PANTHER:PTHR11850:SF89&SMART:SM00389&Superfamily:SSF46689&CDD:cd00086	ENSP00000356872	5/8	ENST00000367897	Transcript	ENSG00000185630	HGNC:8632	ENST00000367897.5:c.758A>G	ENSP00000356872.1:p.Tyr253Cys		MODERATE			P40424	UPI00000000FC	SNV
chr1:164811996:A:G	PBX1	missense_variant	1.0143e-05			0.9354	0.937	3.0736	27.6	N/D	Gene3D:1.10.10.60&Pfam:PF00046&PROSITE_patterns:PS00027&PROSITE_profiles:PS50071&PANTHER:PTHR11850&PANTHER:PTHR11850:SF89&SMART:SM00389&Superfamily:SSF46689&CDD:cd00086	ENSP00000356872	6/8	ENST00000367897	Transcript	ENSG00000185630	HGNC:8632	ENST00000367897.5:c.844A>G	ENSP00000356872.1:p.Asn282Asp		MODERATE			P40424	UPI00000000FC	SNV
chr3:158098095:T:C	SHOX2	missense_variant	1.0176e-05	1.202e-05		0.89441	0.422	0.51186	25	S/G	Low_complexity_(Seg):seg&PANTHER:PTHR46255:SF1&PANTHER:PTHR46255	ENSP00000374240	6/6	ENST00000389589	Transcript	ENSG00000168779	HGNC:10854	ENST00000389589.8:c.1000A>G	ENSP00000374240.4:p.Ser334Gly		MODERATE			O60902	UPI0000169EC9	SNV
chr3:158098241:T:C	SHOX2	missense_variant	3.0424e-05	1.208e-05	1.3955e-05	0.92323	0.642	1.1681	25.4	H/R	Low_complexity_(Seg):seg&PANTHER:PTHR46255:SF1&PANTHER:PTHR46255	ENSP00000374240	6/6	ENST00000389589	Transcript	ENSG00000168779	HGNC:10854	ENST00000389589.8:c.854A>G	ENSP00000374240.4:p.His285Arg		MODERATE			O60902	UPI0000169EC9	SNV
chr3:158098250:G:A	SHOX2	missense_variant	1.0141e-05			0.94414	0.574	1.4877	32	A/V	Low_complexity_(Seg):seg&PANTHER:PTHR46255:SF1&PANTHER:PTHR46255	ENSP00000374240	6/6	ENST00000389589	Transcript	ENSG00000168779	HGNC:10854	ENST00000389589.8:c.845C>T	ENSP00000374240.4:p.Ala282Val		MODERATE			O60902	UPI0000169EC9	SNV
chr3:158098269:G:C	SHOX2	missense_variant	4.0565e-05	0.000121	5.5802e-05	0.92517	0.534	1.5777	27.6	Q/E	PANTHER:PTHR46255:SF1&PANTHER:PTHR46255	ENSP00000374240	6/6	ENST00000389589	Transcript	ENSG00000168779	HGNC:10854	ENST00000389589.8:c.826C>G	ENSP00000374240.4:p.Gln276Glu		MODERATE			O60902	UPI0000169EC9	SNV
chr3:158098317:T:C	SHOX2	missense_variant	1.0143e-05			0.48642	0.631	0.54394	25.2	S/G	PANTHER:PTHR46255:SF1&PANTHER:PTHR46255	ENSP00000374240	6/6	ENST00000389589	Transcript	ENSG00000168779	HGNC:10854	ENST00000389589.8:c.778A>G	ENSP00000374240.4:p.Ser260Gly		MODERATE			O60902	UPI0000169EC9	SNV
chr3:158099918:T:C	SHOX2	missense_variant	1.014e-05			0.95106	0.847	1.6119	29.1	E/G	PANTHER:PTHR46255:SF1&PANTHER:PTHR46255	ENSP00000374240	5/6	ENST00000389589	Transcript	ENSG00000168779	HGNC:10854	ENST00000389589.8:c.716A>G	ENSP00000374240.4:p.Glu239Gly		MODERATE			O60902	UPI0000169EC9	SNV
chr3:158099922:A:C	SHOX2	missense_variant	1.014e-05	3.977e-06		0.95602	0.634	1.5912	23.4	F/V	PANTHER:PTHR46255:SF1&PANTHER:PTHR46255	ENSP00000374240	5/6	ENST00000389589	Transcript	ENSG00000168779	HGNC:10854	ENST00000389589.8:c.712T>G	ENSP00000374240.4:p.Phe238Val		MODERATE			O60902	UPI0000169EC9	SNV
chr3:158105717:T:C	SHOX2	missense_variant	1.032e-05			0.85954	0.379	1.4068	32	E/G	PANTHER:PTHR46255:SF1&PANTHER:PTHR46255&MobiDB_lite:mobidb-lite&MobiDB_lite:mobidb-lite	ENSP00000374240	1/6	ENST00000389589	Transcript	ENSG00000168779	HGNC:10854	ENST00000389589.8:c.308A>G	ENSP00000374240.4:p.Glu103Gly		MODERATE			O60902	UPI0000169EC9	SNV
chr3:158106004:G:C	SHOX2	missense_variant	1.014e-05	4.078e-06		0.96394	0.714	1.6402	29.7	F/L	PANTHER:PTHR46255:SF1&PANTHER:PTHR46255	ENSP00000374240	1/6	ENST00000389589	Transcript	ENSG00000168779	HGNC:10854	ENST00000389589.8:c.21C>G	ENSP00000374240.4:p.Phe7Leu		MODERATE			O60902	UPI0000169EC9	SNV
chr5:177204211:GT:G	NSD1	frameshift_variant	1.0141e-05							F/X	Gene3D:2.30.30.140&Pfam:PF00855&PROSITE_profiles:PS50812&PANTHER:PTHR22884&PANTHER:PTHR22884:SF312&SMART:SM00293&Superfamily:SSF63748&CDD:cd05837	ENSP00000343209	5/24	ENST00000347982	Transcript	ENSG00000165671	HGNC:14234	ENST00000347982.8:c.351del	ENSP00000343209.4:p.Phe117LeufsTer33		HIGH	HC	PERCENTILE:0.0479132344865459&GERP_DIST:6260.00164130926&BP_DIST:6916&DIST_FROM_LAST_EXON:5289&50_BP_RULE:PASS&ANN_ORF:1038.61&MAX_ORF:1038.61	Q96L73	UPI000006D309	deletion
chr5:177210238:GGT:G	NSD1	frameshift_variant	1.014e-05							V/X	PANTHER:PTHR22884&PANTHER:PTHR22884:SF312	ENSP00000343209	6/24	ENST00000347982	Transcript	ENSG00000165671	HGNC:14234	ENST00000347982.8:c.1038_1039del	ENSP00000343209.4:p.Cys346TrpfsTer13		HIGH	HC	PERCENTILE:0.141954969796815&GERP_DIST:5266.49653609991&BP_DIST:6233&DIST_FROM_LAST_EXON:4606&50_BP_RULE:PASS&ANN_ORF:6572.14&MAX_ORF:6572.14	Q96L73	UPI000006D309	deletion
chr5:177210409:TAGAAC:T	NSD1	frameshift_variant	1.014e-05							RT/X	PANTHER:PTHR22884&PANTHER:PTHR22884:SF312	ENSP00000343209	6/24	ENST00000347982	Transcript	ENSG00000165671	HGNC:14234	ENST00000347982.8:c.1207_1211del	ENSP00000343209.4:p.Thr403GlufsTer9		HIGH	HC	PERCENTILE:0.165842943437672&GERP_DIST:5094.50637782812&BP_DIST:6062&DIST_FROM_LAST_EXON:4435&50_BP_RULE:PASS&ANN_ORF:6572.14&MAX_ORF:6572.14	Q96L73	UPI000006D309	deletion
chr5:177251759:ATG:A	NSD1	frameshift_variant	1.0141e-05							C/X	Gene3D:3.30.40.10&PROSITE_profiles:PS50016&PANTHER:PTHR22884&PANTHER:PTHR22884:SF312&SMART:SM00249&Superfamily:SSF57903&CDD:cd15648	ENSP00000343209	13/24	ENST00000347982	Transcript	ENSG00000165671	HGNC:14234	ENST00000347982.8:c.3867_3868del	ENSP00000343209.4:p.Cys1289Ter		HIGH	HC	PERCENTILE:0.530752333882482&GERP_DIST:3094.80922317505&BP_DIST:3408&DIST_FROM_LAST_EXON:1781&50_BP_RULE:PASS&ANN_ORF:711.535&MAX_ORF:711.535	Q96L73	UPI000006D309	deletion
chr5:177267714:T:TA	NSD1	stop_gained	1.0141e-05							Y/*	Gene3D:2.30.30.140&Pfam:PF00855&PROSITE_profiles:PS50812&PANTHER:PTHR22884&PANTHER:PTHR22884:SF312&SMART:SM00293&Superfamily:SSF63748&CDD:cd05838	ENSP00000343209	16/24	ENST00000347982	Transcript	ENSG00000165671	HGNC:14234	ENST00000347982.8:c.4493dup	ENSP00000343209.4:p.Tyr1498Ter		HIGH	HC	PERCENTILE:0.616694124107633&GERP_DIST:2309.7602306366&BP_DIST:2783&DIST_FROM_LAST_EXON:1156&50_BP_RULE:PASS&ANN_ORF:1017.65&MAX_ORF:1017.65	Q96L73	UPI000006D309	insertion
chr5:180611443:G:A	FLT4	stop_gained	1.014e-05						45	Q/*	Low_complexity_(Seg):seg&PIRSF:PIRSF000615&PANTHER:PTHR24416:SF49&PANTHER:PTHR24416	ENSP00000261937	27/30	ENST00000261937	Transcript	ENSG00000037280	HGNC:3767	ENST00000261937.11:c.3574C>T	ENSP00000261937.6:p.Gln1192Ter		HIGH	HC	PERCENTILE:0.873411534701857&GERP_DIST:-224.590468788147&BP_DIST:515&DIST_FROM_LAST_EXON:317&50_BP_RULE:PASS&ANN_ORF:521.788&MAX_ORF:521.788	P35916	UPI00001488E7	SNV
chr5:180621110:CTT:C	FLT4	frameshift_variant	1.015e-05							K/X	CDD:cd00096&PIRSF:PIRSF000615&Pfam:PF07679&Gene3D:2.60.40.10&SMART:SM00408&SMART:SM00409&Superfamily:SSF48726&PROSITE_profiles:PS50835&PANTHER:PTHR24416:SF49&PANTHER:PTHR24416	ENSP00000261937	14/30	ENST00000261937	Transcript	ENSG00000037280	HGNC:3767	ENST00000261937.11:c.2161_2162del	ENSP00000261937.6:p.Lys721ValfsTer50		HIGH	HC	PERCENTILE:0.528347996089932&GERP_DIST:-689.564056780934&BP_DIST:1914&DIST_FROM_LAST_EXON:1716&50_BP_RULE:PASS&ANN_ORF:961.845&MAX_ORF:961.845	P35916	UPI00001488E7	deletion
chr5:180625927:TGA:T	FLT4	frameshift_variant	1.0191e-05							L/X	PDB-ENSP_mappings:4bsj.A&Gene3D:2.60.40.10&PIRSF:PIRSF000615&SMART:SM00409&Superfamily:SSF48726&PROSITE_profiles:PS50835&PANTHER:PTHR24416:SF49&PANTHER:PTHR24416&Prints:PR01835	ENSP00000261937	10/30	ENST00000261937	Transcript	ENSG00000037280	HGNC:3767	ENST00000261937.11:c.1361_1362del	ENSP00000261937.6:p.Leu454GlnfsTer19		HIGH	HC	PERCENTILE:0.332844574780059&GERP_DIST:-440.579376641661&BP_DIST:2710&DIST_FROM_LAST_EXON:2512&50_BP_RULE:PASS&ANN_ORF:1064.99&MAX_ORF:1064.99	P35916	UPI00001488E7	deletion
chr5:180625984:A:AT	FLT4	frameshift_variant	1.0148e-05							-/X	PDB-ENSP_mappings:4bsj.A&Gene3D:2.60.40.10&PIRSF:PIRSF000615&SMART:SM00409&Superfamily:SSF48726&PROSITE_profiles:PS50835&PANTHER:PTHR24416:SF49&PANTHER:PTHR24416	ENSP00000261937	10/30	ENST00000261937	Transcript	ENSG00000037280	HGNC:3767	ENST00000261937.11:c.1305_1306insA	ENSP00000261937.6:p.Ser436IlefsTer38		HIGH	HC	PERCENTILE:0.31891495601173&GERP_DIST:-415.868732190132&BP_DIST:2767&DIST_FROM_LAST_EXON:2569&50_BP_RULE:PASS&ANN_ORF:1064.99&MAX_ORF:1064.99	P35916	UPI00001488E7	insertion
chr5:180630711:G:A	FLT4	stop_gained	1.0141e-05						35	R/*	PDB-ENSP_mappings:4bsk.A&Gene3D:2.60.40.10&PIRSF:PIRSF000615&SMART:SM00409&Superfamily:SSF48726&PROSITE_profiles:PS50835&PANTHER:PTHR24416:SF49&PANTHER:PTHR24416	ENSP00000261937	3/30	ENST00000261937	Transcript	ENSG00000037280	HGNC:3767	ENST00000261937.11:c.244C>T	ENSP00000261937.6:p.Arg82Ter		HIGH	HC	PERCENTILE:0.0596285434995112&GERP_DIST:91.7911121010778&BP_DIST:3821&DIST_FROM_LAST_EXON:3623&50_BP_RULE:PASS&ANN_ORF:1104.62&MAX_ORF:1104.62	P35916	UPI00001488E7	SNV
chr6:149378627:C:T	TAB2	stop_gained	1.014e-05						36	Q/*	PANTHER:PTHR46253&PANTHER:PTHR46253:SF2	ENSP00000356426	4/8	ENST00000367456	Transcript	ENSG00000055208	HGNC:17075	ENST00000367456.5:c.712C>T	ENSP00000356426.1:p.Gln238Ter		HIGH	HC	PERCENTILE:0.341978866474544&GERP_DIST:2264.77874629498&BP_DIST:1366&DIST_FROM_LAST_EXON:1224&50_BP_RULE:PASS&ANN_ORF:8035.85&MAX_ORF:8035.85	Q9NYJ8	UPI0000073C75	SNV
chr6:149378793:C:G	TAB2	stop_gained	1.014e-05						36	S/*	PANTHER:PTHR46253&PANTHER:PTHR46253:SF2&MobiDB_lite:mobidb-lite&Low_complexity_(Seg):seg	ENSP00000356426	4/8	ENST00000367456	Transcript	ENSG00000055208	HGNC:17075	ENST00000367456.5:c.878C>G	ENSP00000356426.1:p.Ser293Ter		HIGH	HC	PERCENTILE:0.421709894332373&GERP_DIST:2034.25457446575&BP_DIST:1200&DIST_FROM_LAST_EXON:1058&50_BP_RULE:PASS&ANN_ORF:8035.85&MAX_ORF:8035.85	Q9NYJ8	UPI0000073C75	SNV
chr6:149378888:C:T	TAB2	stop_gained	1.014e-05						37	Q/*	PANTHER:PTHR46253&PANTHER:PTHR46253:SF2	ENSP00000356426	4/8	ENST00000367456	Transcript	ENSG00000055208	HGNC:17075	ENST00000367456.5:c.973C>T	ENSP00000356426.1:p.Gln325Ter		HIGH	HC	PERCENTILE:0.467339097022094&GERP_DIST:1852.35007503033&BP_DIST:1105&DIST_FROM_LAST_EXON:963&50_BP_RULE:PASS&ANN_ORF:8035.85&MAX_ORF:8035.85	Q9NYJ8	UPI0000073C75	SNV
chr6:149379236:C:T	TAB2	stop_gained	1.014e-05						38	R/*	PANTHER:PTHR46253&PANTHER:PTHR46253:SF2	ENSP00000356426	4/8	ENST00000367456	Transcript	ENSG00000055208	HGNC:17075	ENST00000367456.5:c.1321C>T	ENSP00000356426.1:p.Arg441Ter		HIGH	HC	PERCENTILE:0.634486071085495&GERP_DIST:1390.55207364559&BP_DIST:757&DIST_FROM_LAST_EXON:615&50_BP_RULE:PASS&ANN_ORF:8035.85&MAX_ORF:8035.85	Q9NYJ8	UPI0000073C75	SNV
chr6:149397636:C:T	TAB2	stop_gained	1.014e-05						38	R/*	Coiled-coils_(Ncoils):Coil&PANTHER:PTHR46253&PANTHER:PTHR46253:SF2	ENSP00000356426	5/8	ENST00000367456	Transcript	ENSG00000055208	HGNC:17075	ENST00000367456.5:c.1636C>T	ENSP00000356426.1:p.Arg546Ter		HIGH	HC	PERCENTILE:0.785782901056676&GERP_DIST:905.397499537468&BP_DIST:443&DIST_FROM_LAST_EXON:301&50_BP_RULE:PASS&ANN_ORF:902.318&MAX_ORF:902.318	Q9NYJ8	UPI0000073C75	SNV
chr8:41934164:TAA:T	KAT6A	frameshift_variant	1.014e-05							L/X	PANTHER:PTHR10615:SF26&PANTHER:PTHR10615&MobiDB_lite:mobidb-lite	ENSP00000265713	17/17	ENST00000265713	Transcript	ENSG00000083168	HGNC:13013	ENST00000265713.8:c.4054_4055del	ENSP00000265713.2:p.Leu1352ArgfsTer3		HIGH	HC	PERCENTILE:0.674147963424771&GERP_DIST:2421.08536071777&BP_DIST:1960&DIST_FROM_LAST_EXON:-702&50_BP_RULE:FAIL&ANN_ORF:16747.7&MAX_ORF:16747.7	Q92794	UPI000013D666	deletion
chr8:41934349:G:A	KAT6A	stop_gained	1.0141e-05						35	Q/*	Low_complexity_(Seg):seg&PANTHER:PTHR10615:SF26&PANTHER:PTHR10615&MobiDB_lite:mobidb-lite&MobiDB_lite:mobidb-lite	ENSP00000265713	17/17	ENST00000265713	Transcript	ENSG00000083168	HGNC:13013	ENST00000265713.8:c.3871C>T	ENSP00000265713.2:p.Gln1291Ter		HIGH	HC	PERCENTILE:0.643557772236076&GERP_DIST:2454.28178405762&BP_DIST:2144&DIST_FROM_LAST_EXON:-518&50_BP_RULE:FAIL&ANN_ORF:16747.7&MAX_ORF:16747.7	Q92794	UPI000013D666	SNV
chr8:41934704:TC:T	KAT6A	frameshift_variant	1.014e-05							G/X	PANTHER:PTHR10615:SF26&PANTHER:PTHR10615&MobiDB_lite:mobidb-lite	ENSP00000265713	17/17	ENST00000265713	Transcript	ENSG00000083168	HGNC:13013	ENST00000265713.8:c.3515del	ENSP00000265713.2:p.Gly1172AspfsTer4		HIGH	HC	PERCENTILE:0.584372402327515&GERP_DIST:2436.74068582058&BP_DIST:2500&DIST_FROM_LAST_EXON:-162&50_BP_RULE:FAIL&ANN_ORF:16747.7&MAX_ORF:16747.7	Q92794	UPI000013D666	deletion
chr8:41937262:C:CATCATCTGACT	KAT6A	frameshift_variant	1.0156e-05							-/SQMX	Low_complexity_(Seg):seg&PANTHER:PTHR10615:SF26&PANTHER:PTHR10615&MobiDB_lite:mobidb-lite	ENSP00000265713	16/17	ENST00000265713	Transcript	ENSG00000083168	HGNC:13013	ENST00000265713.8:c.3335_3345dup	ENSP00000265713.2:p.Ala1116SerfsTer11		HIGH	HC	PERCENTILE:0.556109725685786&GERP_DIST:2424.20139324665&BP_DIST:2669&DIST_FROM_LAST_EXON:7&50_BP_RULE:FAIL&ANN_ORF:2294.65&MAX_ORF:2294.65	Q92794	UPI000013D666	insertion
chr9:136497527:TC:T	NOTCH1	frameshift_variant	1.0175e-05							E/X	CDD:cd00204&Pfam:PF12796&PIRSF:PIRSF002279&Gene3D:1.25.40.20&SMART:SM00248&Superfamily:SSF48403&PROSITE_profiles:PS50088&PROSITE_profiles:PS50297&PANTHER:PTHR22804:SF46&PANTHER:PTHR22804&Prints:PR01983	ENSP00000498587	34/34	ENST00000651671	Transcript	ENSG00000148400	HGNC:7881	ENST00000651671.1:c.6211del	ENSP00000498587.1:p.Glu2071ArgfsTer40		HIGH	HC	PERCENTILE:0.809989567031821&GERP_DIST:71.4458950996399&BP_DIST:1457&DIST_FROM_LAST_EXON:-30&50_BP_RULE:FAIL&PHYLOCSF_TOO_SHORT	P46531	UPI0000210F68	deletion
chr9:136499244:G:A	NOTCH1	stop_gained	1.0181e-05						49	R/*	CDD:cd00204&Pfam:PF12796&PIRSF:PIRSF002279&Gene3D:1.25.40.20&SMART:SM00248&Superfamily:SSF48403&PROSITE_profiles:PS50297&PANTHER:PTHR22804:SF46&PANTHER:PTHR22804	ENSP00000498587	32/34	ENST00000651671	Transcript	ENSG00000148400	HGNC:7881	ENST00000651671.1:c.5950C>T	ENSP00000498587.1:p.Arg1984Ter		HIGH	HC	PERCENTILE:0.775952008346375&GERP_DIST:152.331413507462&BP_DIST:1716&DIST_FROM_LAST_EXON:229&50_BP_RULE:PASS&PHYLOCSF_TOO_SHORT	P46531	UPI0000210F68	SNV
chr9:136500563:CT:C	NOTCH1	frameshift_variant	1.0141e-05							Q/X	CDD:cd00204&Pfam:PF12796&PIRSF:PIRSF002279&Gene3D:1.25.40.20&SMART:SM00248&Superfamily:SSF48403&PROSITE_profiles:PS50297&PANTHER:PTHR22804:SF46&PANTHER:PTHR22804	ENSP00000498587	31/34	ENST00000651671	Transcript	ENSG00000148400	HGNC:7881	ENST00000651671.1:c.5922del	ENSP00000498587.1:p.Gly1975ValfsTer6		HIGH	HC	PERCENTILE:0.772300469483568&GERP_DIST:180.781185507774&BP_DIST:1743&DIST_FROM_LAST_EXON:256&50_BP_RULE:PASS&PHYLOCSF_TOO_SHORT	P46531	UPI0000210F68	deletion
chr9:136502340:G:GC	NOTCH1	frameshift_variant	1.0162e-05							G/GX	PIRSF:PIRSF002279&PANTHER:PTHR22804:SF46&PANTHER:PTHR22804	ENSP00000498587	28/34	ENST00000651671	Transcript	ENSG00000148400	HGNC:7881	ENST00000651671.1:c.5315dup	ENSP00000498587.1:p.Phe1773LeufsTer5		HIGH	HC	PERCENTILE:0.693140323422014&GERP_DIST:461.632415055297&BP_DIST:2347&DIST_FROM_LAST_EXON:860&50_BP_RULE:PASS&PHYLOCSF_TOO_SHORT	P46531	UPI0000210F68	insertion
chr9:136502459:G:A	NOTCH1	stop_gained	1.0266e-05						45	Q/*	PIRSF:PIRSF002279&Gene3D:3.30.70.3310&PANTHER:PTHR22804:SF46&PANTHER:PTHR22804	ENSP00000498587	28/34	ENST00000651671	Transcript	ENSG00000148400	HGNC:7881	ENST00000651671.1:c.5197C>T	ENSP00000498587.1:p.Gln1733Ter		HIGH	HC	PERCENTILE:0.677751695357329&GERP_DIST:582.630347299576&BP_DIST:2465&DIST_FROM_LAST_EXON:978&50_BP_RULE:PASS&PHYLOCSF_TOO_SHORT	P46531	UPI0000210F68	SNV
chr9:136508238:G:A	NOTCH1	stop_gained	1.0152e-05						39	R/*	PIRSF:PIRSF002279&SMART:SM00179&SMART:SM00181&PANTHER:PTHR22804:SF46&PANTHER:PTHR22804	ENSP00000498587	20/34	ENST00000651671	Transcript	ENSG00000148400	HGNC:7881	ENST00000651671.1:c.3319C>T	ENSP00000498587.1:p.Arg1107Ter		HIGH	HC	PERCENTILE:0.43283776734481&GERP_DIST:-148.209651643038&BP_DIST:4335&DIST_FROM_LAST_EXON:2848&50_BP_RULE:PASS&PHYLOCSF_TOO_SHORT	P46531	UPI0000210F68	SNV
chr9:136514538:G:GC	NOTCH1	frameshift_variant	1.0285e-05							-/X	CDD:cd00054&Gene3D:2.10.25.10&PIRSF:PIRSF002279&Pfam:PF00008&SMART:SM00179&SMART:SM00181&Superfamily:SSF57184&PROSITE_profiles:PS50026&PANTHER:PTHR22804:SF46&PANTHER:PTHR22804	ENSP00000498587	13/34	ENST00000651671	Transcript	ENSG00000148400	HGNC:7881	ENST00000651671.1:c.2178_2179insG	ENSP00000498587.1:p.His727AlafsTer16		HIGH	HC	PERCENTILE:0.284037558685446&GERP_DIST:-863.547058284283&BP_DIST:5469&DIST_FROM_LAST_EXON:3982&50_BP_RULE:PASS&PHYLOCSF_TOO_SHORT	P46531	UPI0000210F68	insertion
chr10:75028711:C:A	KAT6B	stop_gained	1.014e-05						33	S/*	PANTHER:PTHR10615&PANTHER:PTHR10615:SF73&MobiDB_lite:mobidb-lite&MobiDB_lite:mobidb-lite	ENSP00000287239	18/18	ENST00000287239	Transcript	ENSG00000156650	HGNC:17582	ENST00000287239.10:c.3887C>A	ENSP00000287239.4:p.Ser1296Ter		HIGH	HC	PERCENTILE:0.624718739954998&GERP_DIST:2625.37222156525&BP_DIST:2335&DIST_FROM_LAST_EXON:-222&50_BP_RULE:FAIL&ANN_ORF:14078.7&MAX_ORF:14078.7	Q8WYB5	UPI000013DEA0	SNV
chr10:75028717:G:GA	KAT6B	frameshift_variant	1.014e-05							G/GX	PANTHER:PTHR10615&PANTHER:PTHR10615:SF73&MobiDB_lite:mobidb-lite&MobiDB_lite:mobidb-lite	ENSP00000287239	18/18	ENST00000287239	Transcript	ENSG00000156650	HGNC:17582	ENST00000287239.10:c.3898dup	ENSP00000287239.4:p.Thr1300AsnfsTer9		HIGH	HC	PERCENTILE:0.62568306010929&GERP_DIST:2628.43874969482&BP_DIST:2328&DIST_FROM_LAST_EXON:-229&50_BP_RULE:FAIL&ANN_ORF:14078.7&MAX_ORF:14078.7	Q8WYB5	UPI000013DEA0	insertion
chr10:75029026:ACT:A	KAT6B	frameshift_variant	1.014e-05							DS/DX	PANTHER:PTHR10615&PANTHER:PTHR10615:SF73&MobiDB_lite:mobidb-lite&MobiDB_lite:mobidb-lite	ENSP00000287239	18/18	ENST00000287239	Transcript	ENSG00000156650	HGNC:17582	ENST00000287239.10:c.4205_4206del	ENSP00000287239.4:p.Ser1402CysfsTer5		HIGH	HC	PERCENTILE:0.675666988106718&GERP_DIST:2752.49011435509&BP_DIST:2019&DIST_FROM_LAST_EXON:-538&50_BP_RULE:FAIL&ANN_ORF:14078.7&MAX_ORF:14078.7	Q8WYB5	UPI000013DEA0	deletion
chr10:75029144:G:GA	KAT6B	frameshift_variant	1.014e-05							-/X	PANTHER:PTHR10615&PANTHER:PTHR10615:SF73&MobiDB_lite:mobidb-lite&MobiDB_lite:mobidb-lite	ENSP00000287239	18/18	ENST00000287239	Transcript	ENSG00000156650	HGNC:17582	ENST00000287239.10:c.4322dup	ENSP00000287239.4:p.Glu1442GlyfsTer22		HIGH	HC	PERCENTILE:0.694310511089682&GERP_DIST:2791.22140622139&BP_DIST:1901&DIST_FROM_LAST_EXON:-656&50_BP_RULE:FAIL&ANN_ORF:14078.7&MAX_ORF:14078.7	Q8WYB5	UPI000013DEA0	insertion
chr11:118473565:CCT:C	KMT2A	frameshift_variant	1.014e-05							L/X	PANTHER:PTHR45838:SF2&PANTHER:PTHR45838&PIRSF:PIRSF010354&MobiDB_lite:mobidb-lite&MobiDB_lite:mobidb-lite	ENSP00000374157	3/36	ENST00000389506	Transcript	ENSG00000118058	HGNC:7132	ENST00000389506.10:c.2407_2408del	ENSP00000374157.5:p.Leu803AspfsTer18		HIGH	HC	PERCENTILE:0.202183039462636&GERP_DIST:12821.1501047237&BP_DIST:9470&DIST_FROM_LAST_EXON:9195&50_BP_RULE:PASS&ANN_ORF:16641.9&MAX_ORF:16641.9	Q03164	UPI00001BE8DF	deletion
chr11:118481870:C:T	KMT2A	stop_gained	1.0141e-05						36	R/*	Low_complexity_(Seg):seg&PANTHER:PTHR45838:SF2&PANTHER:PTHR45838&PIRSF:PIRSF010354&MobiDB_lite:mobidb-lite&MobiDB_lite:mobidb-lite	ENSP00000374157	7/36	ENST00000389506	Transcript	ENSG00000118058	HGNC:7132	ENST00000389506.10:c.3790C>T	ENSP00000374157.5:p.Arg1264Ter		HIGH	HC	PERCENTILE:0.318219983207389&GERP_DIST:10027.4217223568&BP_DIST:8091&DIST_FROM_LAST_EXON:7816&50_BP_RULE:PASS&ANN_ORF:2106.33&MAX_ORF:2106.33	Q03164	UPI00001BE8DF	SNV
chr11:118481954:AG:A	KMT2A	frameshift_variant	1.014e-05							R/X	PANTHER:PTHR45838:SF2&PANTHER:PTHR45838&PIRSF:PIRSF010354&MobiDB_lite:mobidb-lite&MobiDB_lite:mobidb-lite	ENSP00000374157	7/36	ENST00000389506	Transcript	ENSG00000118058	HGNC:7132	ENST00000389506.10:c.3876del	ENSP00000374157.5:p.Lys1293SerfsTer63		HIGH	HC	PERCENTILE:0.325356842989085&GERP_DIST:10045.3430558128&BP_DIST:8006&DIST_FROM_LAST_EXON:7731&50_BP_RULE:PASS&ANN_ORF:2106.33&MAX_ORF:2106.33	Q03164	UPI00001BE8DF	deletion
chr11:118496349:T:A	KMT2A	stop_gained	1.0147e-05						36	Y/*	PROSITE_profiles:PS51805&CDD:cd15693&PANTHER:PTHR45838:SF2&PANTHER:PTHR45838&PIRSF:PIRSF010354&Gene3D:3.30.40.10	ENSP00000374157	20/36	ENST00000389506	Transcript	ENSG00000118058	HGNC:7132	ENST00000389506.10:c.5637T>A	ENSP00000374157.5:p.Tyr1879Ter		HIGH	HC	PERCENTILE:0.473299748110831&GERP_DIST:7011.33356054258&BP_DIST:6257&DIST_FROM_LAST_EXON:5982&50_BP_RULE:PASS&ANN_ORF:660.068&MAX_ORF:660.068	Q03164	UPI00001BE8DF	SNV
chr11:118498483:T:TA	KMT2A	frameshift_variant	1.014e-05							-/X	PROSITE_profiles:PS51805&CDD:cd15693&PANTHER:PTHR45838:SF2&PANTHER:PTHR45838&Pfam:PF13771&PIRSF:PIRSF010354&Gene3D:3.30.40.10&SMART:SM00249	ENSP00000374157	22/36	ENST00000389506	Transcript	ENSG00000118058	HGNC:7132	ENST00000389506.10:c.5913dup	ENSP00000374157.5:p.Val1972SerfsTer17		HIGH	HC	PERCENTILE:0.495969773299748&GERP_DIST:6504.91693920922&BP_DIST:5988&DIST_FROM_LAST_EXON:5713&50_BP_RULE:PASS&ANN_ORF:1073.2&MAX_ORF:1073.2	Q03164	UPI00001BE8DF	insertion
chr11:118502994:CT:C	KMT2A	frameshift_variant	1.0142e-05							L/X	PANTHER:PTHR45838:SF2&PANTHER:PTHR45838&PIRSF:PIRSF010354	ENSP00000374157	27/36	ENST00000389506	Transcript	ENSG00000118058	HGNC:7132	ENST00000389506.10:c.7094del	ENSP00000374157.5:p.Leu2365ProfsTer8		HIGH	HC	PERCENTILE:0.595633921074727&GERP_DIST:5600.03826549482&BP_DIST:4807&DIST_FROM_LAST_EXON:4532&50_BP_RULE:PASS&ANN_ORF:25270.5&MAX_ORF:25270.5	Q03164	UPI00001BE8DF	deletion
chr11:118503922:C:G	KMT2A	stop_gained	1.0141e-05						37	S/*	PANTHER:PTHR45838:SF2&PANTHER:PTHR45838&PIRSF:PIRSF010354	ENSP00000374157	27/36	ENST00000389506	Transcript	ENSG00000118058	HGNC:7132	ENST00000389506.10:c.8021C>G	ENSP00000374157.5:p.Ser2674Ter		HIGH	HC	PERCENTILE:0.673467674223342&GERP_DIST:4913.28998573255&BP_DIST:3880&DIST_FROM_LAST_EXON:3605&50_BP_RULE:PASS&ANN_ORF:25270.5&MAX_ORF:25270.5	Q03164	UPI00001BE8DF	SNV
chr11:118506038:CAATCTTTTAATCAA:C	KMT2A	frameshift_variant	1.014e-05							NLLIK/X	PANTHER:PTHR45838:SF2&PANTHER:PTHR45838&PIRSF:PIRSF010354	ENSP00000374157	27/36	ENST00000389506	Transcript	ENSG00000118058	HGNC:7132	ENST00000389506.10:c.10139_10152del	ENSP00000374157.5:p.Asn3380SerfsTer2		HIGH	HC	PERCENTILE:0.852308984047019&GERP_DIST:1768.40990055036&BP_DIST:1763&DIST_FROM_LAST_EXON:1488&50_BP_RULE:PASS&ANN_ORF:25270.5&MAX_ORF:25270.5	Q03164	UPI00001BE8DF	deletion
chr12:112446385:A:G	PTPN11	missense_variant	1.014e-05			0.9521	0.794	1.2318	24.1	T/A	Gene3D:3.30.505.10&Pfam:PF00017&PIRSF:PIRSF000929&PROSITE_profiles:PS50001&PANTHER:PTHR46559&PANTHER:PTHR46559:SF1&SMART:SM00252&Superfamily:SSF55550&CDD:cd10340	ENSP00000340944	2/16	ENST00000351677	Transcript	ENSG00000179295	HGNC:9644	ENST00000351677.6:c.124A>G	ENSP00000340944.2:p.Thr42Ala		MODERATE			Q06124	UPI000013296E	SNV
chr12:112450395:C:G	PTPN11	missense_variant	1.0195e-05			0.98326	0.924	1.863	25.2	A/G	Gene3D:3.30.505.10&Pfam:PF00017&PIRSF:PIRSF000929&PROSITE_profiles:PS50001&PANTHER:PTHR46559&PANTHER:PTHR46559:SF1&SMART:SM00252&Superfamily:SSF55550&CDD:cd10340	ENSP00000340944	3/16	ENST00000351677	Transcript	ENSG00000179295	HGNC:9644	ENST00000351677.6:c.215C>G	ENSP00000340944.2:p.Ala72Gly		MODERATE			Q06124	UPI000013296E	SNV
chr12:112450416:A:G	PTPN11	missense_variant	1.0156e-05			0.99666	0.933	1.9447	26.2	Q/R	Gene3D:3.30.505.10&Pfam:PF00017&PIRSF:PIRSF000929&PROSITE_profiles:PS50001&PANTHER:PTHR46559&PANTHER:PTHR46559:SF1&SMART:SM00252&Superfamily:SSF55550&CDD:cd10340	ENSP00000340944	3/16	ENST00000351677	Transcript	ENSG00000179295	HGNC:9644	ENST00000351677.6:c.236A>G	ENSP00000340944.2:p.Gln79Arg		MODERATE			Q06124	UPI000013296E	SNV
chr12:112450508:G:A	PTPN11	missense_variant	1.0178e-05			0.96774	0.588	2.0448	29.9	E/K	Gene3D:3.30.505.10&PIRSF:PIRSF000929&PANTHER:PTHR46559&PANTHER:PTHR46559:SF1&SMART:SM00252	ENSP00000340944	3/16	ENST00000351677	Transcript	ENSG00000179295	HGNC:9644	ENST00000351677.6:c.328G>A	ENSP00000340944.2:p.Glu110Lys		MODERATE			Q06124	UPI000013296E	SNV
chr12:112454636:A:T	PTPN11	missense_variant	1.0157e-05		6.9804e-06	0.90236	0.946	2.03	25.4	N/Y	Gene3D:3.30.505.10&PIRSF:PIRSF000929&Prints:PR00401&PROSITE_profiles:PS50001&PANTHER:PTHR46559&PANTHER:PTHR46559:SF1&SMART:SM00252&Superfamily:SSF55550&CDD:cd09931	ENSP00000340944	5/16	ENST00000351677	Transcript	ENSG00000179295	HGNC:9644	ENST00000351677.6:c.598A>T	ENSP00000340944.2:p.Asn200Tyr		MODERATE			Q06124	UPI000013296E	SNV
chr12:112477719:A:G	PTPN11	missense_variant	5.2305e-05		6.9806e-06	0.96711	0.838	0.93173	24.5	N/D	Gene3D:3.90.190.10&Pfam:PF00102&PIRSF:PIRSF000929&Prints:PR00700&PROSITE_profiles:PS50055&PANTHER:PTHR46559&PANTHER:PTHR46559:SF1&SMART:SM00194&Superfamily:SSF52799&CDD:cd00047	ENSP00000340944	8/16	ENST00000351677	Transcript	ENSG00000179295	HGNC:9644	ENST00000351677.6:c.922A>G	ENSP00000340944.2:p.Asn308Asp		MODERATE			Q06124	UPI000013296E	SNV
chr12:112477720:A:G	PTPN11	missense_variant	2.0932e-05			0.86586	0.685	0.65157	22.6	N/S	Gene3D:3.90.190.10&Pfam:PF00102&PIRSF:PIRSF000929&Prints:PR00700&PROSITE_profiles:PS50055&PANTHER:PTHR46559&PANTHER:PTHR46559:SF1&SMART:SM00194&Superfamily:SSF52799&CDD:cd00047	ENSP00000340944	8/16	ENST00000351677	Transcript	ENSG00000179295	HGNC:9644	ENST00000351677.6:c.923A>G	ENSP00000340944.2:p.Asn308Ser		MODERATE			Q06124	UPI000013296E	SNV
chr12:112489068:C:T	PTPN11	missense_variant	2.0338e-05	3.976e-06	6.9804e-06	0.97045	0.849	1.2774	31	R/W	Gene3D:3.90.190.10&Pfam:PF00102&PIRSF:PIRSF000929&Prints:PR00700&PROSITE_profiles:PS50055&PROSITE_profiles:PS50056&PANTHER:PTHR46559&PANTHER:PTHR46559:SF1&SMART:SM00194&SMART:SM00404&Superfamily:SSF52799&CDD:cd00047	ENSP00000340944	13/16	ENST00000351677	Transcript	ENSG00000179295	HGNC:9644	ENST00000351677.6:c.1492C>T	ENSP00000340944.2:p.Arg498Trp		MODERATE			Q06124	UPI000013296E	SNV
chr12:112489084:G:A	PTPN11	missense_variant	1.0145e-05		6.9801e-06	0.98823	0.979	2.1807	29.1	G/E	Gene3D:3.90.190.10&Pfam:PF00102&PIRSF:PIRSF000929&Prints:PR00700&PROSITE_profiles:PS50055&PROSITE_profiles:PS50056&PANTHER:PTHR46559&PANTHER:PTHR46559:SF1&SMART:SM00194&SMART:SM00404&Superfamily:SSF52799&CDD:cd00047	ENSP00000340944	13/16	ENST00000351677	Transcript	ENSG00000179295	HGNC:9644	ENST00000351677.6:c.1508G>A	ENSP00000340944.2:p.Gly503Glu		MODERATE			Q06124	UPI000013296E	SNV
chr12:122729643:A:G	HCAR1	missense_variant	1.014e-05	1.193e-05	6.9795e-06	0.85239	0.678	0.69132	24.9	Y/H	Gene3D:1.20.1070.10&Pfam:PF00001&Prints:PR00237&PROSITE_profiles:PS50262&PANTHER:PTHR46048&PANTHER:PTHR46048:SF3&Superfamily:SSF81321&Transmembrane_helices:TMhelix&CDD:cd15201	ENSP00000389255	1/1	ENST00000432564	Transcript	ENSG00000196917	HGNC:4532	ENST00000432564.2:c.697T>C	ENSP00000389255.1:p.Tyr233His		MODERATE			Q9BXC0	UPI000003BC7A	SNV
chr12:122730119:T:C	HCAR1	missense_variant	0.00015212	0.0002508	0.00017464	0.91073	0.751	0.70153	26.8	Y/C	Gene3D:1.20.1070.10&Pfam:PF00001&PROSITE_profiles:PS50262&PANTHER:PTHR46048&PANTHER:PTHR46048:SF3&Superfamily:SSF81321&CDD:cd15201	ENSP00000389255	1/1	ENST00000432564	Transcript	ENSG00000196917	HGNC:4532	ENST00000432564.2:c.221A>G	ENSP00000389255.1:p.Tyr74Cys		MODERATE			Q9BXC0	UPI000003BC7A	SNV
chr16:67612016:C:T	CTCF	missense_variant	1.0142e-05			0.81929	0.41	3.5965	29.8	R/C	Gene3D:3.30.160.60&Pfam:PF00096&PROSITE_patterns:PS00028&PROSITE_profiles:PS50157&PANTHER:PTHR24403&PANTHER:PTHR24403:SF73&SMART:SM00355&Superfamily:SSF57667	ENSP00000264010	4/12	ENST00000264010	Transcript	ENSG00000102974	HGNC:13723	ENST00000264010.10:c.847C>T	ENSP00000264010.4:p.Arg283Cys		MODERATE			P49711	UPI0000000DDE	SNV
chr16:67620743:C:T	CTCF	missense_variant	1.0148e-05			0.81169	0.526	3.0675	26.1	P/L	Gene3D:3.30.160.60&PDB-ENSP_mappings:5k5h.A&PDB-ENSP_mappings:5k5i.A&PDB-ENSP_mappings:5k5j.A&PDB-ENSP_mappings:5kkq.A&PDB-ENSP_mappings:5kkq.D&PDB-ENSP_mappings:5t00.A&PDB-ENSP_mappings:5t00.D&PDB-ENSP_mappings:5t0u.A&PDB-ENSP_mappings:5t0u.D&PDB-ENSP_mappings:5und.A&PDB-ENSP_mappings:5und.B&PDB-ENSP_mappings:5yef.A&PDB-ENSP_mappings:5yef.B&PDB-ENSP_mappings:5yef.G&PDB-ENSP_mappings:5yef.J&PDB-E…	ENSP00000264010	6/12	ENST00000264010	Transcript	ENSG00000102974	HGNC:13723	ENST00000264010.10:c.1133C>T	ENSP00000264010.4:p.Pro378Leu		MODERATE			P49711	UPI0000000DDE	SNV
chr16:67626624:T:G	CTCF	missense_variant	1.0146e-05			0.95495	0.818	3.9645	31	F/C	Gene3D:3.30.160.60&PDB-ENSP_mappings:5k5i.A&PDB-ENSP_mappings:5k5j.A&PDB-ENSP_mappings:5k5l.E&PDB-ENSP_mappings:5k5l.F&PDB-ENSP_mappings:5k5l.G&PDB-ENSP_mappings:5und.A&PDB-ENSP_mappings:5und.B&PDB-ENSP_mappings:5yef.A&PDB-ENSP_mappings:5yef.B&PDB-ENSP_mappings:5yef.G&PDB-ENSP_mappings:5yef.J&PDB-ENSP_mappings:5yeg.A&PDB-ENSP_mappings:5yeg.B&PDB-ENSP_mappings:5yeh.A&PDB-ENSP_mappings:5yeh.B&PDB-E…	ENSP00000264010	8/12	ENST00000264010	Transcript	ENSG00000102974	HGNC:13723	ENST00000264010.10:c.1427T>G	ENSP00000264010.4:p.Phe476Cys		MODERATE			P49711	UPI0000000DDE	SNV
chr16:67628550:C:T	CTCF	missense_variant	1.0142e-05			0.92486	0.467	1.7704	32	R/W	PDB-ENSP_mappings:1x6h.A&Gene3D:3.30.160.60&PDB-ENSP_mappings:5yel.A&PDB-ENSP_mappings:5yel.B&Pfam:PF00096&PROSITE_profiles:PS50157&PANTHER:PTHR24403&PANTHER:PTHR24403:SF73&SMART:SM00355&Superfamily:SSF57667	ENSP00000264010	9/12	ENST00000264010	Transcript	ENSG00000102974	HGNC:13723	ENST00000264010.10:c.1699C>T	ENSP00000264010.4:p.Arg567Trp		MODERATE			P49711	UPI0000000DDE	SNV
chr18:51047066:C:T	SMAD4	missense_variant	6.0904e-05	5.173e-05	2.793e-05	0.83172	0.439	2.3102	25.1	T/M	PANTHER:PTHR13703&PANTHER:PTHR13703:SF50	ENSP00000341551	2/12	ENST00000342988	Transcript	ENSG00000141646	HGNC:6770	ENST00000342988.7:c.20C>T	ENSP00000341551.3:p.Thr7Met		MODERATE			Q13485	UPI0000053431	SNV
chr18:51047281:G:A	SMAD4	missense_variant	1.0149e-05			0.93968	0.682	2.7574	29.8	D/N	Gene3D:3.90.520.10&PDB-ENSP_mappings:5mey.A&PDB-ENSP_mappings:5mez.A&PDB-ENSP_mappings:5mez.B&PDB-ENSP_mappings:5mf0.A&PDB-ENSP_mappings:5mf0.B&Pfam:PF03165&PROSITE_profiles:PS51075&PANTHER:PTHR13703&PANTHER:PTHR13703:SF50&SMART:SM00523&Superfamily:SSF56366&CDD:cd10492	ENSP00000341551	2/12	ENST00000342988	Transcript	ENSG00000141646	HGNC:6770	ENST00000342988.7:c.235G>A	ENSP00000341551.3:p.Asp79Asn		MODERATE			Q13485	UPI0000053431	SNV
chr18:51067137:C:T	SMAD4	missense_variant	1.0171e-05			0.99172	0.822	3.3747	29.8	R/C	PDB-ENSP_mappings:1dd1.A&PDB-ENSP_mappings:1dd1.B&PDB-ENSP_mappings:1dd1.C&PDB-ENSP_mappings:1g88.A&PDB-ENSP_mappings:1g88.B&PDB-ENSP_mappings:1g88.C&PDB-ENSP_mappings:1mr1.A&PDB-ENSP_mappings:1mr1.B&PDB-ENSP_mappings:1u7f.B&PDB-ENSP_mappings:1u7v.B&PDB-ENSP_mappings:1ygs.A&Gene3D:2.60.200.10&PDB-ENSP_mappings:5c4v.A&PDB-ENSP_mappings:5c4v.C&PDB-ENSP_mappings:5c4v.E&Pfam:PF03166&PROSITE_profiles:…	ENSP00000341551	10/12	ENST00000342988	Transcript	ENSG00000141646	HGNC:6770	ENST00000342988.7:c.1258C>T	ENSP00000341551.3:p.Arg420Cys		MODERATE			Q13485	UPI0000053431	SNV
chr18:51078294:C:T	SMAD4	missense_variant	2.0282e-05	7.954e-06		0.98048	0.961	3.3747	32	R/C	PDB-ENSP_mappings:1dd1.A&PDB-ENSP_mappings:1dd1.B&PDB-ENSP_mappings:1dd1.C&PDB-ENSP_mappings:1g88.A&PDB-ENSP_mappings:1g88.B&PDB-ENSP_mappings:1g88.C&PDB-ENSP_mappings:1mr1.A&PDB-ENSP_mappings:1mr1.B&PDB-ENSP_mappings:1u7f.B&PDB-ENSP_mappings:1u7v.B&PDB-ENSP_mappings:1ygs.A&Gene3D:2.60.200.10&PDB-ENSP_mappings:5c4v.A&PDB-ENSP_mappings:5c4v.C&PDB-ENSP_mappings:5c4v.E&Pfam:PF03166&PROSITE_profiles:…	ENSP00000341551	12/12	ENST00000342988	Transcript	ENSG00000141646	HGNC:6770	ENST00000342988.7:c.1486C>T	ENSP00000341551.3:p.Arg496Cys		MODERATE			Q13485	UPI0000053431	SNV
chr18:51078306:A:G	SMAD4	missense_variant	5.0702e-05	3.977e-06		0.94219	0.71	2.1799	23.9	I/V	PDB-ENSP_mappings:1dd1.A&PDB-ENSP_mappings:1dd1.B&PDB-ENSP_mappings:1dd1.C&PDB-ENSP_mappings:1g88.A&PDB-ENSP_mappings:1g88.B&PDB-ENSP_mappings:1g88.C&PDB-ENSP_mappings:1mr1.A&PDB-ENSP_mappings:1mr1.B&PDB-ENSP_mappings:1u7f.B&PDB-ENSP_mappings:1u7v.B&PDB-ENSP_mappings:1ygs.A&Gene3D:2.60.200.10&PDB-ENSP_mappings:5c4v.A&PDB-ENSP_mappings:5c4v.C&PDB-ENSP_mappings:5c4v.E&Pfam:PF03166&PROSITE_profiles:…	ENSP00000341551	12/12	ENST00000342988	Transcript	ENSG00000141646	HGNC:6770	ENST00000342988.7:c.1498A>G	ENSP00000341551.3:p.Ile500Val		MODERATE			Q13485	UPI0000053431	SNV
chrX:40062980:TGGTGCGCA:T	BCOR	frameshift_variant	1.038e-05							CAP/X	Pfam:PF15808&PANTHER:PTHR24117&PANTHER:PTHR24117:SF8&MobiDB_lite:mobidb-lite	ENSP00000345923	9/15	ENST00000342274	Transcript	ENSG00000183337	HGNC:20893	ENST00000342274.8:c.3829_3836del	ENSP00000345923.4:p.Cys1277SerfsTer12		HIGH	HC	PERCENTILE:0.742547425474255&GERP_DIST:952.470873065293&BP_DIST:1324&DIST_FROM_LAST_EXON:1033&50_BP_RULE:PASS&PHYLOCSF_TOO_SHORT	Q6W2J9	UPI000006DBF2	deletion
chrX:40063646:C:T	BCOR	stop_gained	1.0153e-05						38	W/*	Pfam:PF15808&PANTHER:PTHR24117&PANTHER:PTHR24117:SF8&MobiDB_lite:mobidb-lite&MobiDB_lite:mobidb-lite	ENSP00000345923	8/15	ENST00000342274	Transcript	ENSG00000183337	HGNC:20893	ENST00000342274.8:c.3707G>A	ENSP00000345923.4:p.Trp1236Ter		HIGH	HC	PERCENTILE:0.717576461478901&GERP_DIST:1129.73815862071&BP_DIST:1452&DIST_FROM_LAST_EXON:1161&50_BP_RULE:PASS&PHYLOCSF_TOO_SHORT	Q6W2J9	UPI000006DBF2	SNV
chrX:40071058:C:T	BCOR	stop_gained	1.0244e-05						37	W/*	PANTHER:PTHR24117&PANTHER:PTHR24117:SF8	ENSP00000345923	6/15	ENST00000342274	Transcript	ENSG00000183337	HGNC:20893	ENST00000342274.8:c.3153G>A	ENSP00000345923.4:p.Trp1051Ter		HIGH	HC	PERCENTILE:0.610336817653891&GERP_DIST:1580.7976198867&BP_DIST:2004&DIST_FROM_LAST_EXON:1713&50_BP_RULE:PASS&PHYLOCSF_TOO_SHORT	Q6W2J9	UPI000006DBF2	SNV
chrX:40073756:CTTGT:C	BCOR	frameshift_variant	1.0144e-05							NK/X	PANTHER:PTHR24117&PANTHER:PTHR24117:SF8	ENSP00000345923	4/15	ENST00000342274	Transcript	ENSG00000183337	HGNC:20893	ENST00000342274.8:c.1586_1589del	ENSP00000345923.4:p.Asn529ArgfsTer59		HIGH	HC	PERCENTILE:0.307588075880759&GERP_DIST:4197.51663138419&BP_DIST:3566&DIST_FROM_LAST_EXON:3275&50_BP_RULE:PASS&PHYLOCSF_TOO_SHORT	Q6W2J9	UPI000006DBF2	deletion
